# Supplementary material for: Reprogramming somatic cells to cells with neuronal characteristics by defined medium both in vitro and in vivo
Source: Cell Regen. 2015 Dec 30;4:12. doi: 10.1186/s13619-015-0027-6 (PMC4696146; doi:10.1186/s13619-015-0027-6)
Supplement: Supplementary file 2 — Normalized RNA-seq results during conversion from MEFs to neuron-like cells. (XLSX 1144 kb) [file 13619_2015_27_MOESM2_ESM.xlsx]

## Sheet: 6c RNA-seq normalized
enst	loc	name	entrez	ensg	tss_loc	strand	6CDay0	6CDay2	6CDay5	6CDay10	6CDay14
ENSMUST00000172934	chr17:33685692-33718670	2015-03-02	224703	ENSMUSG00000079557	chr17:33718670-33718670	-1	229	227	181	165	198
ENSMUST00000068725	chr1:184813068-184845881	2015-03-02	67247	ENSMUSG00000073481	chr1:184845881-184845881	-1	280	309	202	132	198
ENSMUST00000102912	chr18:56761716-56925548	2015-03-03	320253	ENSMUSG00000032656	chr18:56925548-56925548	-1	12	1	22	74	68
ENSMUST00000024078	chr19:37207543-37222139	2015-03-05	69104	ENSMUSG00000023307	chr19:37207543-37207543	1	477	482	384	198	217
ENSMUST00000090227	chr15:31455899-31531037	2015-03-06	223455	ENSMUSG00000039100	chr15:31531037-31531037	-1	211	223	226	372	290
ENSMUST00000102748	chr2:60209887-60249211	2015-03-07	57438	ENSMUSG00000026977	chr2:60209887-60209887	1	249	277	274	420	320
ENSMUST00000079012	chr6:116338024-116409540	2015-03-08	71779	ENSMUSG00000025702	chr6:116338024-116338024	1	123	83	208	339	277
ENSMUST00000027495	chr1:93478964-93510260	2015-09-02	18000	ENSMUSG00000026276	chr1:93478964-93478964	1	2967	1739	2613	3471	2761
ENSMUST00000096987	chr16:18621811-18629938	2015-09-05	18951	ENSMUSG00000072214	chr16:18629938-18629938	-1	207	312	265	175	207
ENSMUST00000115239	chrX:36915031-36989656	2015-09-06	56526	ENSMUSG00000050379	chrX:36989656-36989656	-1	61	159	163	129	111
ENSMUST00000115272	chr9:25252439-25308571	2015-09-07	235072	ENSMUSG00000001833	chr9:25252439-25252439	1	1517	1278	1440	1368	1277
ENSMUST00000142800	chr11:53519257-53534616	2015-09-08	20362	ENSMUSG00000018398	chr11:53519257-53519257	1	194	165	438	930	464
ENSMUST00000093907	chr11:117199661-117362325	2015-09-09	53860	ENSMUSG00000059248	chr11:117199661-117199661	1	550	1275	1275	1064	1064
ENSMUST00000165971	chr10:59164113-59221847	2015-09-10	103080	ENSMUSG00000019917	chr10:59221847-59221847	-1	92	73	124	165	122
ENSMUST00000074733	chr5:93093457-93174958	2015-09-11	52398	ENSMUSG00000058013	chr5:93093457-93093457	1	753	261	685	903	689
ENSMUST00000082437	chr3:144570426-144597680	2015-09-15	93684	ENSMUSG00000037072	chr3:144570426-144570426	1	1737	1239	2037	1795	4110
ENSMUST00000021676	chr12:85815448-85824522	0610007P14Rik	58520	ENSMUSG00000021252	chr12:85824522-85824522	-1	118	205	202	137	181
ENSMUST00000007921	chr11:51685386-51688653	0610009B22Rik	66050	ENSMUSG00000007777	chr11:51688653-51688653	-1	63	62	48	33	43
ENSMUST00000133463	chr2:26445696-26459379	0610009E02Rik		ENSMUSG00000086714	chr2:26445696-26445696	1	28	6	44	25	86
ENSMUST00000025314	chr18:38250249-38262629	0610009O20Rik	66839	ENSMUSG00000024442	chr18:38250249-38250249	1	84	67	111	143	142
ENSMUST00000155903	chr11:23564961-23633549	0610010F05Rik	71675	ENSMUSG00000042208	chr11:23633549-23633549	-1	80	133	73	74	94
ENSMUST00000135390	chr11:70235206-70236196	0610010K14Rik	104457	ENSMUSG00000020831	chr11:70236196-70236196	-1	165	200	85	61	88
ENSMUST00000110456	chr17:25875464-25877160	0610011F06Rik	68347	ENSMUSG00000025731	chr17:25875464-25875464	1	75	67	36	22	34
ENSMUST00000077783	chr6:72347317-72353158	0610030E20Rik	68364	ENSMUSG00000058706	chr6:72347317-72347317	1	52	34	39	101	74
ENSMUST00000177005	chr3:88325023-88331313	0610031J06Rik	56700	ENSMUSG00000001418	chr3:88325023-88325023	1	838	1363	969	563	509
ENSMUST00000135454	chr4:107889813-107899384	0610037L13Rik	74098	ENSMUSG00000028608	chr4:107889813-107889813	1	180	234	138	104	144
ENSMUST00000019833	chr6:38534823-38539449	1110001J03Rik	66117	ENSMUSG00000019689	chr6:38534823-38534823	1	83	64	13	10	37
ENSMUST00000023694	chr16:90925809-90934827	1110004E09Rik	68001	ENSMUSG00000022972	chr16:90934827-90934827	-1	119	77	38	16	30
ENSMUST00000032899	chr7:116093301-116105210	1110004F10Rik	56372	ENSMUSG00000030663	chr7:116093301-116093301	1	516	351	604	419	564
ENSMUST00000048946	chr13:49202951-49216026	1110007C09Rik	68480	ENSMUSG00000037960	chr13:49216026-49216026	-1	108	79	91	78	136
ENSMUST00000029165	chr2:156863128-156873563	1110008F13Rik	67388	ENSMUSG00000027637	chr2:156863128-156863128	1	775	645	340	167	232
ENSMUST00000184980	chr12:55299577-55382420	1110008L16Rik	66132	ENSMUSG00000021023	chr12:55299577-55299577	1	60	77	23	24	24
ENSMUST00000146423	chr2:32377097-32381862	1110008P14Rik	73737	ENSMUSG00000039195	chr2:32381862-32381862	-1	105	124	80	46	49
ENSMUST00000053981	chrX:70385877-70389417	1110012L19Rik	68618	ENSMUSG00000045237	chrX:70385877-70385877	1	179	186	127	54	83
ENSMUST00000181090	chr6:13871526-14044373	1110019D14Rik		ENSMUSG00000097616	chr6:13871526-13871526	1	59	78	45	49	50
ENSMUST00000042468	chr9:50762828-50768452	1110032A03Rik	68721	ENSMUSG00000037971	chr9:50768452-50768452	-1	56	70	32	34	42
ENSMUST00000061891	chr2:132686931-132751055	1110034G24Rik	73747	ENSMUSG00000044991	chr2:132686931-132686931	1	33	32	11	11	16
ENSMUST00000055372	chr4:11485958-11527621	1110037F02Rik	66185	ENSMUSG00000040720	chr4:11485958-11485958	1	209	235	224	284	224
ENSMUST00000174464	chr17:34950238-34951244	1110038B12Rik		ENSMUSG00000092203	chr17:34951244-34951244	-1	505	214	165	119	199
ENSMUST00000071792	chr15:76948539-76950729	1110038F14Rik	117171	ENSMUSG00000063236	chr15:76948539-76948539	1	137	152	97	81	95
ENSMUST00000180906	chr13:33935567-33938342	1110046J04Rik		ENSMUSG00000085457	chr13:33935567-33935567	1	41	110	22	11	25
ENSMUST00000064652	chr2:91275068-91444622	1110051M20Rik	228356	ENSMUSG00000040591	chr2:91444622-91444622	-1	103	118	91	75	105
ENSMUST00000037383	chr12:8208107-8285758	1110057K04Rik	68832	ENSMUSG00000037669	chr12:8208107-8208107	1	158	124	111	105	144
ENSMUST00000027338	chr1:23995939-24005656	1110058L19Rik	68002	ENSMUSG00000026154	chr1:24005656-24005656	-1	109	166	80	45	55
ENSMUST00000177577	chr19:21581202-21652728	1110059E24Rik	66206	ENSMUSG00000035171	chr19:21652728-21652728	-1	112	139	100	86	86
ENSMUST00000035154	chr9:122945089-122951000	1110059G10Rik	66202	ENSMUSG00000032551	chr9:122951000-122951000	-1	70	57	40	39	74
ENSMUST00000184704	chr4:124849080-124850330	1110065P20Rik	68920	ENSMUSG00000078570	chr4:124850330-124850330	-1	155	210	81	63	78
ENSMUST00000113028	chr9:94517864-94538081	1190002N15Rik	68861	ENSMUSG00000045414	chr9:94538081-94538081	-1	235	128	171	168	132
ENSMUST00000021135	chr11:73047783-73080217	1200014J11Rik	66874	ENSMUSG00000020783	chr11:73047783-73047783	1	115	66	85	116	106
ENSMUST00000180830	chr16:21794392-21806123	1300002E11Rik		ENSMUSG00000097290	chr16:21794392-21794392	1	32	37	27	23	32
ENSMUST00000184014	chr3:88782943-88832547	1500004A13Rik		ENSMUSG00000098912	chr3:88832547-88832547	-1	24	38	36	59	40
ENSMUST00000150459	chr10:83722865-83762761	1500009L16Rik	69784	ENSMUSG00000087651	chr10:83722865-83722865	1	21	61	87	43	40
ENSMUST00000112160	chr5:114808196-114813976	1500011B03Rik		ENSMUSG00000072694	chr5:114813976-114813976	-1	81	71	31	30	30
ENSMUST00000135091	chr2:127791388-127792488	1500011K16Rik		ENSMUSG00000051319	chr2:127792488-127792488	-1	76	102	35	13	35
ENSMUST00000189909	chr2:167062934-167065862	1500012F01Rik	68949	ENSMUSG00000074578	chr2:167062934-167062934	1	662	516	197	133	173
ENSMUST00000184181	chr18:61726390-61728254	1500015A07Rik		ENSMUSG00000098702	chr18:61726390-61726390	1	53	90	31	20	20
ENSMUST00000027217	chr1:43730602-43742578	1500015O10Rik	78896	ENSMUSG00000026051	chr1:43730602-43730602	1	8	9	59	148	127
ENSMUST00000041882	chr10:80172944-80175146	1600002K03Rik	69770	ENSMUSG00000035595	chr10:80172944-80172944	1	137	73	18	3	11
ENSMUST00000052691	chr17:14943184-14945936	1600012H06Rik	67912	ENSMUSG00000050088	chr17:14943184-14943184	1	221	258	254	212	237
ENSMUST00000178207	chr7:38183217-38197568	1600014C10Rik	72244	ENSMUSG00000054676	chr7:38183217-38183217	1	74	65	83	69	62
ENSMUST00000180896	chr6:86526271-86564442	1600020E01Rik		ENSMUSG00000097048	chr6:86526271-86526271	1	22	78	36	17	27
ENSMUST00000126242	chr2:28462001-28465852	1700007K13Rik	69327	ENSMUSG00000026831	chr2:28465852-28465852	-1	50	120	81	15	6
ENSMUST00000034846	chr9:57252322-57262599	1700017B05Rik	74211	ENSMUSG00000032300	chr9:57262599-57262599	-1	110	127	131	119	73
ENSMUST00000147425	chr2:119594297-119600746	1700020I14Rik		ENSMUSG00000085438	chr2:119594297-119594297	1	314	411	410	822	653
ENSMUST00000126463	chr10:43533154-43540994	1700021F05Rik	67851	ENSMUSG00000019797	chr10:43540994-43540994	-1	253	257	86	52	52
ENSMUST00000140229	chr16:32821707-32824920	1700021K19Rik	100502698	ENSMUSG00000035629	chr16:32824920-32824920	-1	174	150	155	579	1926
ENSMUST00000187603	chr1:151852403-152089970	1700025G04Rik	69399	ENSMUSG00000032666	chr1:152089970-152089970	-1	224	218	111	89	79
ENSMUST00000064853	chr8:72443880-72461001	1700030K09Rik	72254	ENSMUSG00000052794	chr8:72443880-72443880	1	92	109	37	48	49
ENSMUST00000181821	chr1:9747648-9791922	1700034P13Rik		ENSMUSG00000097893	chr1:9747648-9747648	1	88	192	86	51	24
ENSMUST00000184535	chr2:131146324-131160034	1700037H04Rik	67326	ENSMUSG00000027327	chr2:131160034-131160034	-1	184	147	125	57	66
ENSMUST00000177978	chr12:55199533-55214076	1700047I17Rik2	100101807	ENSMUSG00000094103	chr12:55199533-55199533	1	76	38	43	22	27
ENSMUST00000063103	chr9:121938135-121947014	1700048O20Rik		ENSMUSG00000043773	chr9:121938135-121938135	1	49	80	15	6	10
ENSMUST00000098639	chr7:27907392-27929430	1700049G17Rik	73430	ENSMUSG00000070709	chr7:27929430-27929430	-1	32	27	20	38	31
ENSMUST00000095893	chr10:4432467-4455141	1700052N19Rik	73419	ENSMUSG00000061759	chr10:4432467-4432467	1	141	174	113	74	86
ENSMUST00000042734	chr1:57377620-57385423	1700066M21Rik	73467	ENSMUSG00000038323	chr1:57377620-57377620	1	23	40	32	23	20
ENSMUST00000185944	chr15:79129349-79134916	1700088E04Rik	27660	ENSMUSG00000033029	chr15:79134916-79134916	-1	49	18	47	25	71
ENSMUST00000181837	chr3:88171560-88177785	1700113A16Rik		ENSMUSG00000096935	chr3:88177785-88177785	-1	66	110	22	3	28
ENSMUST00000038539	chr14:54686171-54690742	1700123O20Rik	58248	ENSMUSG00000040822	chr14:54686171-54686171	1	252	158	165	98	104
ENSMUST00000096251	chr19:8888853-8890881	1810009A15Rik	66276	ENSMUSG00000071653	chr19:8888853-8888853	1	211	246	124	46	59
ENSMUST00000052622	chr8:24437180-24438984	1810011O10Rik	69068	ENSMUSG00000056313	chr8:24438984-24438984	-1	35	195	210	96	215
ENSMUST00000023150	chr16:8830100-8858916	1810013L24Rik	69053	ENSMUSG00000022507	chr16:8830100-8830100	1	485	386	260	185	231
ENSMUST00000185384	chr3:14606284-14611285	1810022K09Rik	69126	ENSMUSG00000078784	chr3:14611285-14611285	-1	749	795	297	141	244
ENSMUST00000056146	chr2:127186355-127208280	1810024B03Rik	329509	ENSMUSG00000044145	chr2:127208280-127208280	-1	46	39	6	9	8
ENSMUST00000184587	chr7:73539801-73558395	1810026B05Rik		ENSMUSG00000098496	chr7:73558395-73558395	-1	21	77	20	28	66
ENSMUST00000062125	chr9:21592722-21595970	1810026J23Rik	69773	ENSMUSG00000048429	chr9:21592722-21592722	1	125	65	101	104	99
ENSMUST00000060108	chrX:12654879-12673668	1810030O07Rik	69155	ENSMUSG00000044148	chrX:12673668-12673668	-1	138	79	125	131	136
ENSMUST00000139934	chr11:116671660-116675798	1810032O08Rik		ENSMUSG00000020812	chr11:116671660-116671660	1	61	53	26	31	33
ENSMUST00000106429	chr3:122924242-122926194	1810037I17Rik	100039078	ENSMUSG00000054091	chr3:122924242-122924242	1	328	359	209	119	181
ENSMUST00000105397	chr10:77978524-77985434	1810043G02Rik	67884	ENSMUSG00000020284	chr10:77978524-77978524	1	83	91	89	173	121
ENSMUST00000106223	chr11:120098928-120100705	1810043H04Rik	208501	ENSMUSG00000078572	chr11:120098928-120098928	1	79	79	43	30	25
ENSMUST00000039048	chr19:3708333-3717881	1810055G02Rik	72056	ENSMUSG00000035372	chr19:3708333-3708333	1	133	112	152	150	167
ENSMUST00000152147	chr6:35252654-35263496	1810058I24Rik		ENSMUSG00000073155	chr6:35252654-35252654	1	1263	1196	734	395	526
ENSMUST00000074912	chr19:46689906-46703382	2010012O05Rik	66439	ENSMUSG00000062376	chr19:46689906-46689906	1	59	61	41	40	40
ENSMUST00000021719	chr12:111961376-111966977	2010107E04Rik	70257	ENSMUSG00000021290	chr12:111966977-111966977	-1	477	646	246	128	144
ENSMUST00000159152	chr13:63282142-63326096	2010111I01Rik	72061	ENSMUSG00000021458	chr13:63282142-63282142	1	526	556	365	224	323
ENSMUST00000154346	chrX:7411817-7421085	2010204K13Rik		ENSMUSG00000063018	chrX:7421085-7421085	-1	38	103	13	6	10
ENSMUST00000177714	chr9:124291804-124312696	2010315B03Rik	630836	ENSMUSG00000074829	chr9:124312696-124312696	-1	74	69	88	87	113
ENSMUST00000032808	chr7:29246561-29248432	2200002D01Rik	72275	ENSMUSG00000030587	chr7:29248432-29248432	-1	255	339	28	0	6
ENSMUST00000140575	chrX:153723590-153741264	2210013O21Rik		ENSMUSG00000086316	chrX:153723590-153723590	1	392	548	213	137	175
ENSMUST00000022032	chr13:58380046-58385225	2210016F16Rik	70153	ENSMUSG00000021550	chr13:58385225-58385225	-1	223	316	164	101	98
ENSMUST00000031538	chr5:114942158-114949783	2210016L21Rik	72357	ENSMUSG00000029559	chr5:114942158-114942158	1	179	160	120	90	90
ENSMUST00000038359	chr7:98590615-98656569	2210018M11Rik	233545	ENSMUSG00000035401	chr7:98656569-98656569	-1	144	115	124	136	130
ENSMUST00000190066	chr17:21879570-21909926	2210404O09Rik	70081	ENSMUSG00000078546	chr17:21909926-21909926	-1	63	71	56	62	59
ENSMUST00000168779	chr13:77135540-77613291	2210408I21Rik	72371	ENSMUSG00000071252	chr13:77135540-77135540	1	59	54	65	64	62
ENSMUST00000099009	chr2:176226569-176240328	2210418O10Rik	102639598	ENSMUSG00000078894	chr2:176226569-176226569	1	64	33	32	28	36
ENSMUST00000186165	chr9:63394447-63398827	2300009A05Rik	69478	ENSMUSG00000032403	chr9:63398827-63398827	-1	48	81	25	22	28
ENSMUST00000135635	chr11:120369055-120378735	2310003H01Rik	71885	ENSMUSG00000025384	chr11:120378735-120378735	-1	63	97	55	56	52
ENSMUST00000112025	chr1:138851979-138856854	2310009B15Rik	69549	ENSMUSG00000079283	chr1:138856854-138856854	-1	78	99	20	7	23
ENSMUST00000020341	chr10:80318254-80320537	2310011J03Rik	66374	ENSMUSG00000020133	chr10:80320537-80320537	-1	227	151	113	94	105
ENSMUST00000180643	chr12:80120548-80132844	2310015A10Rik		ENSMUSG00000097729	chr12:80132844-80132844	-1	29	27	16	34	32
ENSMUST00000067386	chr7:27553233-27582099	2310022A10Rik	66367	ENSMUSG00000049643	chr7:27553233-27553233	1	118	100	117	68	82
ENSMUST00000034464	chr8:124635766-124663369	2310022B05Rik	69551	ENSMUSG00000031983	chr8:124663369-124663369	-1	742	429	233	217	211
ENSMUST00000034564	chr9:50739691-50746521	2310030G06Rik	66952	ENSMUSG00000032062	chr9:50746521-50746521	-1	46	46	26	15	17
ENSMUST00000020719	chr11:59208321-59210738	2310033P09Rik	67862	ENSMUSG00000020441	chr11:59208321-59208321	1	23	44	35	42	31
ENSMUST00000189091	chr1:105663861-105687141	2310035C23Rik	227446	ENSMUSG00000026319	chr1:105663861-105663861	1	194	139	175	194	162
ENSMUST00000047281	chr8:85026833-85030285	2310036O22Rik	68544	ENSMUSG00000041203	chr8:85026833-85026833	1	481	766	215	102	171
ENSMUST00000071430	chr17:46772635-46773407	2310039H08Rik	67101	ENSMUSG00000062619	chr17:46772635-46772635	1	86	83	23	16	18
ENSMUST00000002418	chr8:70139499-70147256	2310045N01Rik	72368	ENSMUSG00000002345	chr8:70139499-70139499	1	154	133	70	51	64
ENSMUST00000051888	chr11:69059717-69061578	2310047M10Rik	71923	ENSMUSG00000045176	chr11:69059717-69059717	1	91	68	52	29	56
ENSMUST00000059438	chr7:131342718-131362698	2310057M21Rik	68277	ENSMUSG00000040177	chr7:131362698-131362698	-1	74	37	42	22	37
ENSMUST00000131221	chr11:58965748-58978050	2310058D17Rik		ENSMUSG00000085379	chr11:58978050-58978050	-1	60	68	16	9	14
ENSMUST00000148482	chr17:35892677-35897120	2310061I04Rik	69662	ENSMUSG00000050705	chr17:35897120-35897120	-1	113	92	52	19	35
ENSMUST00000093912	chr11:115765433-115799366	2310067B10Rik	71947	ENSMUSG00000020747	chr11:115765433-115765433	1	49	69	86	155	152
ENSMUST00000055858	chr7:44246722-44252319	2410002F23Rik	668661	ENSMUSG00000045411	chr7:44246722-44246722	1	211	151	145	237	193
ENSMUST00000039571	chr3:145938014-145944829	2410004B18Rik	66421	ENSMUSG00000036873	chr3:145938014-145938014	1	80	66	54	46	54
ENSMUST00000146010	chr18:33794892-33795986	2410004N09Rik		ENSMUSG00000087590	chr18:33794892-33794892	1	170	138	27	13	30
ENSMUST00000131787	chr11:62602877-62604807	2410006H16Rik		ENSMUSG00000086841	chr11:62602877-62602877	1	692	426	208	159	159
ENSMUST00000052832	chr17:56607452-56609771	2410015M20Rik	224904	ENSMUSG00000049760	chr17:56609771-56609771	-1	325	427	194	117	146
ENSMUST00000053744	chr12:83950608-83952953	2410016O06Rik	71952	ENSMUSG00000046791	chr12:83950608-83950608	1	44	30	30	35	23
ENSMUST00000149246	chr12:22953999-23010284	2410018L13Rik		ENSMUSG00000073164	chr12:23010284-23010284	-1	19	113	60	102	65
ENSMUST00000110617	chr15:8169106-8271158	2410089E03Rik	73692	ENSMUSG00000039801	chr15:8169106-8169106	1	66	121	84	151	116
ENSMUST00000025632	chr19:18670780-18704788	2410127L17Rik	67383	ENSMUSG00000024726	chr19:18670780-18670780	1	127	142	94	65	69
ENSMUST00000049138	chr5:118245227-118266093	2410131K14Rik	76792	ENSMUSG00000032840	chr5:118245227-118245227	1	137	85	94	86	80
ENSMUST00000055413	chr16:18836578-18840160	2510002D24Rik	72307	ENSMUSG00000071632	chr16:18836578-18836578	1	69	63	19	20	19
ENSMUST00000159704	chr10:62538626-62578440	2510003E04Rik	72320	ENSMUSG00000036955	chr10:62578440-62578440	-1	126	99	150	200	183
ENSMUST00000053336	chr16:21649045-21694665	2510009E07Rik	72190	ENSMUSG00000043391	chr16:21694665-21694665	-1	55	106	82	197	157
ENSMUST00000180905	chr7:132889489-132931375	2510016G02Rik		ENSMUSG00000097595	chr7:132931375-132931375	-1	164	276	66	23	29
ENSMUST00000103232	chr4:147940895-147947314	2510039O18Rik	77034	ENSMUSG00000044496	chr4:147940895-147940895	1	243	227	212	235	211
ENSMUST00000139231	chr6:13867735-13871518	2610001J05Rik		ENSMUSG00000052419	chr6:13871518-13871518	-1	522	499	399	170	294
ENSMUST00000126803	chr4:155249802-155256419	2610002J02Rik	67513	ENSMUSG00000073684	chr4:155249802-155249802	1	170	207	108	84	116
ENSMUST00000120722	chrX:107782751-107816334	2610002M06Rik	67064	ENSMUSG00000031242	chrX:107816334-107816334	-1	141	124	119	123	134
ENSMUST00000039271	chr10:79064374-79097600	2610008E11Rik	72128	ENSMUSG00000060301	chr10:79097600-79097600	-1	174	219	122	103	116
ENSMUST00000132859	chr16:43889800-43964314	2610015P09Rik	212153	ENSMUSG00000022701	chr16:43889800-43889800	1	40	43	34	23	37
ENSMUST00000033444	chrX:50841047-50893097	2610018G03Rik	70415	ENSMUSG00000031112	chrX:50841047-50841047	1	44	35	36	35	29
ENSMUST00000033218	chr7:119794006-119848943	2610020H08Rik	434234	ENSMUSG00000030924	chr7:119794006-119794006	1	38	53	29	27	31
ENSMUST00000048731	chr7:79925361-79935359	2610034B18Rik	70420	ENSMUSG00000039043	chr7:79935359-79935359	-1	106	105	126	115	109
ENSMUST00000190157	chr8:129216354-129234046	2610044O15Rik8	72139	ENSMUSG00000071302	chr8:129234046-129234046	-1	144	179	178	163	226
ENSMUST00000188945	chr9:41376397-41590019	2610203C20Rik		ENSMUSG00000074415	chr9:41376397-41376397	1	633	1067	604	731	416
ENSMUST00000131437	chr4:10874525-10893469	2610301B20Rik	67157	ENSMUSG00000059482	chr4:10874525-10874525	1	154	79	103	58	72
ENSMUST00000093336	chr16:17113399-17125106	2610318N02Rik	70458	ENSMUSG00000049916	chr16:17125106-17125106	-1	34	49	8	3	2
ENSMUST00000125459	chr11:78261752-78264032	2610507B11Rik	72503	ENSMUSG00000010277	chr11:78261752-78261752	1	320	477	534	796	568
ENSMUST00000100850	chr5:114821935-114823468	2610524H06Rik	330173	ENSMUSG00000092486	chr5:114823468-114823468	-1	80	116	59	36	47
ENSMUST00000181556	chr4:139376549-139380379	2700016F22Rik		ENSMUSG00000097731	chr4:139380379-139380379	-1	103	238	0	0	0
ENSMUST00000037190	chr8:60890451-60907580	2700029M09Rik	72612	ENSMUSG00000038005	chr8:60890451-60890451	1	191	251	105	49	80
ENSMUST00000129376	chr12:71170589-71243299	2700049A03Rik	76967	ENSMUSG00000034601	chr12:71170589-71170589	1	50	42	46	37	46
ENSMUST00000022341	chr14:19811402-19823823	2700060E02Rik	68045	ENSMUSG00000021807	chr14:19823823-19823823	-1	678	1481	736	501	877
ENSMUST00000097646	chr18:24470861-24477765	2700062C07Rik	668459	ENSMUSG00000024273	chr18:24470861-24470861	1	147	119	59	38	46
ENSMUST00000128815	chr3:5177586-5220823	2700069I18Rik		ENSMUSG00000086224	chr3:5220823-5220823	-1	46	58	27	9	31
ENSMUST00000159348	chr19:7417625-7425904	2700081O15Rik	108899	ENSMUSG00000053080	chr19:7417625-7417625	1	72	139	117	203	173
ENSMUST00000100864	chr6:133105239-133107750	2700089E24Rik	102642747	ENSMUSG00000072704	chr6:133105239-133105239	1	300	384	285	318	397
ENSMUST00000117299	chr2:84669215-84670770	2700094K13Rik	72657	ENSMUSG00000076437	chr2:84670770-84670770	-1	100	242	160	83	69
ENSMUST00000021406	chr12:55045661-55080110	2700097O09Rik	72658	ENSMUSG00000062198	chr12:55080110-55080110	-1	34	40	26	22	25
ENSMUST00000135037	chr11:64079484-64083259	2810001G20Rik		ENSMUSG00000087497	chr11:64079484-64079484	1	49	77	8	7	16
ENSMUST00000034465	chr8:124839355-124863029	2810004N23Rik	66523	ENSMUSG00000031984	chr8:124863029-124863029	-1	202	172	84	51	67
ENSMUST00000111477	chr5:124328089-124340122	2810006K23Rik	72650	ENSMUSG00000047635	chr5:124328089-124328089	1	91	72	48	45	40
ENSMUST00000145438	chr11:117076790-117077457	2810008D09Rik		ENSMUSG00000086859	chr11:117076790-117076790	1	47	127	15	18	33
ENSMUST00000073924	chr11:58867216-58883288	2810021J22Rik	69944	ENSMUSG00000020491	chr11:58867216-58867216	1	36	52	22	46	35
ENSMUST00000183333	chr16:77236317-77363679	2810055G20Rik		ENSMUSG00000090386	chr16:77236317-77236317	1	79	145	75	44	61
ENSMUST00000029696	chr3:88685794-88712933	2810403A07Rik	74200	ENSMUSG00000028060	chr3:88685794-88685794	1	210	124	225	200	249
ENSMUST00000153212	chrX:108834478-108886896	2810403D21Rik		ENSMUSG00000086629	chrX:108834478-108834478	1	91	120	48	48	58
ENSMUST00000150749	chr1:64679871-64690659	2810408I11Rik		ENSMUSG00000087213	chr1:64690659-64690659	-1	77	78	21	1	5
ENSMUST00000039007	chr2:165490110-165493324	2810408M09Rik	381406	ENSMUSG00000039725	chr2:165493324-165493324	-1	63	33	31	26	30
ENSMUST00000045802	chr9:65890237-65903266	2810417H13Rik	68026	ENSMUSG00000040204	chr9:65890237-65890237	1	96	218	128	66	13
ENSMUST00000135773	chr8:70504292-70506721	2810428I15Rik	66462	ENSMUSG00000058833	chr8:70506721-70506721	-1	326	490	192	144	181
ENSMUST00000130664	chr6:149309414-149326671	2810474O19Rik	67246	ENSMUSG00000032712	chr6:149309414-149309414	1	89	145	118	124	100
ENSMUST00000050125	chr5:113086323-113163351	2900026A02Rik	243219	ENSMUSG00000051339	chr5:113163351-113163351	-1	175	91	26	22	7
ENSMUST00000025276	chr18:12168717-12189997	3110002H16Rik	76482	ENSMUSG00000024410	chr18:12168717-12168717	1	174	137	151	102	109
ENSMUST00000113343	chrX:123103495-123145651	3110007F17Rik	73061	ENSMUSG00000079450	chrX:123103495-123103495	1	69	74	48	67	85
ENSMUST00000026092	chr7:81782182-81789478	3110040N11Rik	67290	ENSMUSG00000025102	chr7:81789478-81789478	-1	112	130	85	43	60
ENSMUST00000084724	chr4:35191285-35226123	3110043O21Rik	73205	ENSMUSG00000028300	chr4:35226123-35226123	-1	76	39	57	59	62
ENSMUST00000039726	chr17:21657582-21662540	3110052M02Rik	73229	ENSMUSG00000035868	chr17:21657582-21657582	1	30	18	36	46	49
ENSMUST00000055097	chr6:34871771-34878021	3110062M04Rik	78412	ENSMUSG00000046806	chr6:34878021-34878021	-1	38	57	46	33	45
ENSMUST00000180924	chr17:5798657-5802893	3300005D01Rik		ENSMUSG00000096965	chr17:5798657-5798657	1	55	67	22	2	9
ENSMUST00000036972	chr14:49681560-49783383	3632451O06Rik	67419	ENSMUSG00000036242	chr14:49783383-49783383	-1	33	119	133	227	210
ENSMUST00000112669	chr14:12284209-12303231	3830406C13Rik	102632117	ENSMUSG00000033111	chr14:12284209-12284209	1	107	198	93	76	90
ENSMUST00000147198	chr7:92734166-92741459	4632427E13Rik		ENSMUSG00000074024	chr7:92741459-92741459	-1	53	58	43	40	36
ENSMUST00000020301	chr10:60346851-60372684	4632428N05Rik	74048	ENSMUSG00000020101	chr10:60346851-60346851	1	9	22	39	58	35
ENSMUST00000032877	chr7:92857529-92874213	4632434I11Rik	74041	ENSMUSG00000030641	chr7:92874213-92874213	-1	138	181	150	77	57
ENSMUST00000026519	chr13:119462759-119486117	4833420G17Rik	67392	ENSMUSG00000062822	chr13:119462759-119462759	1	97	165	153	123	190
ENSMUST00000170947	chr9:51081313-51102078	4833427G06Rik	235345	ENSMUSG00000032057	chr9:51102078-51102078	-1	53	96	53	16	28
ENSMUST00000026989	chr13:54551218-54565435	4833439L19Rik	97820	ENSMUSG00000025871	chr13:54565435-54565435	-1	201	196	309	309	314
ENSMUST00000047749	chr8:85408759-85432841	4921524J17Rik	66714	ENSMUSG00000036934	chr8:85432841-85432841	-1	127	90	97	55	69
ENSMUST00000044766	chr2:130706200-130840134	4930402H24Rik	228602	ENSMUSG00000027309	chr2:130840134-130840134	-1	167	176	316	589	459
ENSMUST00000054471	chr10:100572274-100589259	4930430F08Rik	68281	ENSMUSG00000046567	chr10:100589259-100589259	-1	49	59	26	19	12
ENSMUST00000162732	chr16:64751751-64766656	4930453N24Rik	67609	ENSMUSG00000059920	chr16:64766656-64766656	-1	229	274	134	84	89
ENSMUST00000067556	chr18:70453140-70472480	4930503L19Rik	269033	ENSMUSG00000044906	chr18:70472480-70472480	-1	21	0	34	64	36
ENSMUST00000130696	chr18:57373455-57552201	4930511M06Rik		ENSMUSG00000086607	chr18:57552201-57552201	-1	46	50	18	16	33
ENSMUST00000180339	chr9:15283337-15306448	4931406C07Rik	70984	ENSMUSG00000031938	chr9:15306448-15306448	-1	68	85	94	136	155
ENSMUST00000108074	chr7:34236707-34313551	4931406P16Rik	233103	ENSMUSG00000066571	chr7:34313551-34313551	-1	156	83	55	376	180
ENSMUST00000136287	chr3:36863121-36889045	4932438A13Rik	229227	ENSMUSG00000037270	chr3:36863121-36863121	1	170	121	181	281	210
ENSMUST00000154040	chr8:46151771-46170191	4933411K20Rik	66756	ENSMUSG00000031631	chr8:46151771-46151771	1	34	91	59	68	63
ENSMUST00000068519	chr12:80790532-80880832	4933426M11Rik	217684	ENSMUSG00000021133	chr12:80790532-80790532	1	223	133	619	767	411
ENSMUST00000108506	chr11:72154097-72203771	4933427D14Rik	74477	ENSMUSG00000020807	chr11:72203771-72203771	-1	51	51	48	64	74
ENSMUST00000131345	chr3:107888850-107896213	4933431E20Rik		ENSMUSG00000086968	chr3:107896213-107896213	-1	35	34	34	63	46
ENSMUST00000159064	chr3:90051636-90062018	4933434E20Rik	665503	ENSMUSG00000027942	chr3:90051636-90051636	1	450	354	261	186	237
ENSMUST00000184126	chr9:73039718-73042779	5031420N21Rik		ENSMUSG00000098332	chr9:73039718-73039718	1	58	96	22	12	18
ENSMUST00000185943	chr5:23382308-23433324	5031425E22Rik		ENSMUSG00000073147	chr5:23433324-23433324	-1	61	120	42	43	58
ENSMUST00000047144	chr15:84943936-84988000	5031439G07Rik	223739	ENSMUSG00000036046	chr15:84988000-84988000	-1	352	383	446	394	501
ENSMUST00000186944	chr16:50719294-50732773	5330426P16Rik		ENSMUSG00000022639	chr16:50732773-50732773	-1	66	138	69	49	69
ENSMUST00000092720	chr5:109674545-109691041	5430403G16Rik		ENSMUSG00000072763	chr5:109691041-109691041	-1	38	48	24	34	51
ENSMUST00000181873	chr5:100420842-100429513	5430416N02Rik		ENSMUSG00000097772	chr5:100429513-100429513	-1	55	20	28	57	49
ENSMUST00000149978	chr2:118745758-118748810	5430417L22Rik		ENSMUSG00000074918	chr2:118745758-118745758	1	78	57	90	83	75
ENSMUST00000064679	chr1:131688695-131715439	5430435G22Rik	226421	ENSMUSG00000052688	chr1:131688695-131688695	1	17	46	62	39	55
ENSMUST00000138460	chrX:105040854-105070124	5530601H04Rik		ENSMUSG00000087174	chrX:105070124-105070124	-1	46	23	34	50	66
ENSMUST00000097886	chr4:126609818-126614371	5730409E04Rik	230757	ENSMUSG00000073755	chr4:126609818-126609818	1	72	94	71	95	72
ENSMUST00000103225	chr11:80360493-80378034	5730455P16Rik	70591	ENSMUSG00000057181	chr11:80378034-80378034	-1	58	55	54	59	64
ENSMUST00000176521	chr5:48395573-48414294	5730480H06Rik		ENSMUSG00000093459	chr5:48395573-48395573	1	21	38	43	33	45
ENSMUST00000057198	chr3:127869688-127896323	5730508B09Rik	70617	ENSMUSG00000050549	chr3:127896323-127896323	-1	8	25	30	39	114
ENSMUST00000160946	chr9:15316915-15333392	5830418K08Rik	319675	ENSMUSG00000046111	chr9:15333392-15333392	-1	52	49	52	72	59
ENSMUST00000122927	chr19:61053840-61140795	5830428H23Rik		ENSMUSG00000074733	chr19:61140795-61140795	-1	30	36	46	57	90
ENSMUST00000085658	chr9:58488603-58499742	6030419C18Rik	319477	ENSMUSG00000066607	chr9:58488603-58488603	1	95	97	152	89	96
ENSMUST00000057256	chr15:12808177-12824657	6030458C11Rik	77877	ENSMUSG00000022195	chr15:12824657-12824657	-1	63	88	74	78	95
ENSMUST00000156068	chr11:71031941-71033513	6330403K07Rik		ENSMUSG00000018451	chr11:71033513-71033513	-1	35	74	65	45	36
ENSMUST00000187923	chr5:138995056-139000577	6330403L08Rik		ENSMUSG00000075585	chr5:138995056-138995056	1	27	8	18	66	62
ENSMUST00000119139	chr7:13258967-13278144	6330408A02Rik	321008	ENSMUSG00000070814	chr7:13278144-13278144	-1	55	46	34	48	66
ENSMUST00000077709	chr4:63558781-63586357	6330416G13Rik	230279	ENSMUSG00000045917	chr4:63558781-63558781	1	44	41	45	129	289
ENSMUST00000155949	chr2:29245107-29252993	6530402F18Rik		ENSMUSG00000079499	chr2:29252993-29252993	-1	8	7	13	102	96
ENSMUST00000181490	chr13:48535523-48537822	6720427I07Rik		ENSMUSG00000097375	chr13:48537822-48537822	-1	77	59	61	55	75
ENSMUST00000111915	chr6:135197977-135236242	8430419L09Rik	74525	ENSMUSG00000030207	chr6:135197977-135197977	1	57	77	51	49	53
ENSMUST00000069782	chr12:100779057-100872610	9030617O03Rik	217830	ENSMUSG00000021185	chr12:100779057-100779057	1	62	159	187	91	45
ENSMUST00000059390	chr7:118740226-118842966	9030624J02Rik	71517	ENSMUSG00000030982	chr7:118740226-118740226	1	466	532	419	387	320
ENSMUST00000045396	chr19:45818144-45998488	9130011E15Rik	71617	ENSMUSG00000039901	chr19:45998488-45998488	-1	41	33	40	61	58
ENSMUST00000190693	chr7:25228723-25230263	9130221H12Rik		ENSMUSG00000090330	chr7:25228723-25228723	1	52	12	28	19	39
ENSMUST00000189441	chr2:180983924-180987275	9230112E08Rik		ENSMUSG00000070461	chr2:180983924-180983924	1	56	39	34	38	51
ENSMUST00000186993	chr2:158353700-158356843	9430008C03Rik		ENSMUSG00000085385	chr2:158356843-158356843	-1	139	109	100	99	89
ENSMUST00000072554	chr4:156109982-156127265	9430015G10Rik	230996	ENSMUSG00000059939	chr4:156109982-156109982	1	54	75	83	65	78
ENSMUST00000027114	chr1:57406328-57417953	9430016H08Rik	68115	ENSMUSG00000025971	chr1:57406328-57406328	1	198	237	110	96	91
ENSMUST00000037029	chr18:4634929-4682868	9430020K01Rik	240185	ENSMUSG00000033960	chr18:4634929-4634929	1	97	107	123	219	318
ENSMUST00000109057	chr11:52396428-52408728	9530068E07Rik	213673	ENSMUSG00000036275	chr11:52396428-52396428	1	551	808	1358	1434	1509
ENSMUST00000181291	chr17:23743234-23750915	9530082P21Rik		ENSMUSG00000097006	chr17:23743234-23743234	1	124	91	89	82	71
ENSMUST00000039913	chr6:127085116-127109550	9630033F20Rik	319801	ENSMUSG00000038028	chr6:127109550-127109550	-1	86	32	46	35	34
ENSMUST00000107994	chr7:42609526-42642588	9830147E19Rik	208111	ENSMUSG00000074158	chr7:42642588-42642588	-1	26	23	34	24	40
ENSMUST00000175726	chr19:29714402-29805507	9930021J03Rik	240613	ENSMUSG00000046138	chr19:29805507-29805507	-1	93	86	119	165	122
ENSMUST00000136276	chr4:124937048-124938638	9930104L06Rik		ENSMUSG00000044730	chr4:124937048-124937048	1	56	24	55	54	50
ENSMUST00000101295	chr11:49015874-49051225	9930111J21Rik2	245240	ENSMUSG00000069892	chr11:49051225-49051225	-1	31	38	36	56	27
ENSMUST00000160822	chr1:193168049-193175180	A130010J15Rik	319266	ENSMUSG00000079144	chr1:193168049-193168049	1	30	11	26	40	39
ENSMUST00000155032	chr11:41710342-41968687	A230004M16Rik		ENSMUSG00000087306	chr11:41710342-41710342	1	50	0	24	41	35
ENSMUST00000154958	chr7:61282739-61311721	A230006K03Rik		ENSMUSG00000068151	chr7:61311721-61311721	-1	40	39	0	0	0
ENSMUST00000038388	chr10:83543941-83596469	A230046K03Rik	319277	ENSMUSG00000034560	chr10:83543941-83543941	1	158	216	170	269	183
ENSMUST00000043911	chr9:20868642-20874307	A230050P20Rik	319278	ENSMUSG00000038884	chr9:20868642-20868642	1	24	30	69	103	94
ENSMUST00000126596	chr1:146802965-146806022	A230059L01Rik		ENSMUSG00000087627	chr1:146806022-146806022	-1	32	47	0	26	35
ENSMUST00000181055	chr12:111284784-111293988	A230087F16Rik		ENSMUSG00000097381	chr12:111284784-111284784	1	248	242	57	3	20
ENSMUST00000032203	chr6:121636173-121679237	A2m	232345	ENSMUSG00000030111	chr6:121636173-121636173	1	4	22	34	40	15
ENSMUST00000054865	chr5:5579278-5664239	A330021E22Rik	207686	ENSMUSG00000040473	chr5:5664239-5664239	-1	52	49	25	14	18
ENSMUST00000176108	chr6:123934426-123982173	A330044P14Rik		ENSMUSG00000093385	chr6:123982173-123982173	-1	68	165	65	58	58
ENSMUST00000181191	chr2:91237146-91238352	A330069E16Rik		ENSMUSG00000097868	chr2:91237146-91237146	1	37	40	0	5	4
ENSMUST00000058393	chr4:153957237-153961925	A430005L14Rik	97159	ENSMUSG00000047613	chr4:153957237-153957237	1	105	93	28	22	22
ENSMUST00000059997	chr2:118754158-118762661	A430105I19Rik	214239	ENSMUSG00000045838	chr2:118762661-118762661	-1	99	182	144	284	273
ENSMUST00000182158	chr1:137966531-137969918	A430106G13Rik		ENSMUSG00000098206	chr1:137966531-137966531	1	52	56	26	26	40
ENSMUST00000049530	chr15:83226726-83251774	A4galt	239559	ENSMUSG00000047878	chr15:83251774-83251774	-1	22	82	290	181	218
ENSMUST00000148413	chr11:61865203-61868058	A530017D24Rik		ENSMUSG00000072847	chr11:61868058-61868058	-1	40	13	23	24	36
ENSMUST00000012314	chr13:67617001-67637791	A530054K11Rik	212281	ENSMUSG00000021510	chr13:67637791-67637791	-1	34	62	34	50	40
ENSMUST00000118592	chr19:56787481-56822190	A630007B06Rik	213993	ENSMUSG00000035173	chr19:56822190-56822190	-1	90	60	61	152	95
ENSMUST00000147024	chr16:14580221-14621300	A630010A05Rik		ENSMUSG00000075395	chr16:14580221-14580221	1	43	18	46	39	21
ENSMUST00000067249	chrX:107149615-107173657	A630033H20Rik	213438	ENSMUSG00000054293	chrX:107149615-107149615	1	159	28	45	50	37
ENSMUST00000100951	chr5:107497378-107511207	A830010M20Rik	231570	ENSMUSG00000044060	chr5:107497378-107497378	1	15	42	16	36	18
ENSMUST00000048613	chr1:11414105-11975901	A830018L16Rik	320492	ENSMUSG00000057715	chr1:11414105-11414105	1	48	66	2	23	32
ENSMUST00000144598	chrX:159526688-159551839	A830080D01Rik	382252	ENSMUSG00000044150	chrX:159526688-159526688	1	65	62	39	31	43
ENSMUST00000145613	chr13:78198017-78235733	A830082K12Rik		ENSMUSG00000087143	chr13:78198017-78198017	1	17	52	22	55	47
ENSMUST00000066163	chr2:18025193-18037737	A930004D18Rik		ENSMUSG00000054057	chr2:18037737-18037737	-1	32	20	23	35	32
ENSMUST00000178045	chr10:39890018-39895821	AA474331		ENSMUSG00000096687	chr10:39895821-39895821	-1	31	39	18	35	26
ENSMUST00000012873	chr13:67589443-67609707	AA987161	100416706	ENSMUSG00000058093	chr13:67609707-67609707	-1	42	31	51	41	56
ENSMUST00000041208	chr15:102338247-102350759	Aaas	223921	ENSMUSG00000036678	chr15:102350759-102350759	-1	282	362	400	185	150
ENSMUST00000031445	chr5:125475814-125517412	Aacs	78894	ENSMUSG00000029482	chr5:125475814-125475814	1	241	190	318	341	256
ENSMUST00000021938	chr13:64291836-64312710	Aaed1	66129	ENSMUSG00000021482	chr13:64312710-64312710	-1	30	63	40	34	29
ENSMUST00000041551	chr9:63602655-63641889	Aagab	66939	ENSMUSG00000037257	chr9:63602655-63602655	1	121	95	130	151	132
ENSMUST00000154853	chr7:97550340-97579496	Aamdc	66273	ENSMUSG00000035642	chr7:97579496-97579496	-1	73	138	55	39	71
ENSMUST00000006462	chr1:74279840-74284738	Aamp	227290	ENSMUSG00000006299	chr1:74284738-74284738	-1	520	590	510	420	456
ENSMUST00000109570	chr2:156547584-156568156	Aar2	68295	ENSMUSG00000027628	chr2:156547584-156547584	1	198	266	150	106	133
ENSMUST00000125268	chr8:111033144-111036950	Aars	234734	ENSMUSG00000031960	chr8:111033144-111033144	1	1276	665	886	528	535
ENSMUST00000070395	chr11:101406839-101417615	Aarsd1	69684	ENSMUSG00000075528	chr11:101417615-101417615	-1	65	228	51	69	54
ENSMUST00000051589	chr9:4294793-4309494	Aasdhppt	67618	ENSMUSG00000025894	chr9:4309494-4309494	-1	311	202	211	119	157
ENSMUST00000018841	chr11:84422855-84513522	Aatf	56321	ENSMUSG00000018697	chr11:84513522-84513522	-1	266	241	138	74	103
ENSMUST00000103020	chr11:120007320-120047145	Aatk	11302	ENSMUSG00000025375	chr11:120047145-120047145	-1	8	11	54	466	377
ENSMUST00000065987	chr16:8513429-8621568	Abat	268860	ENSMUSG00000057880	chr16:8513429-8513429	1	29	61	57	116	63
ENSMUST00000030010	chr4:53030787-53159895	Abca1	11303	ENSMUSG00000015243	chr4:53159895-53159895	-1	27	130	532	1522	438
ENSMUST00000102919	chr2:25428703-25448540	Abca2	11305	ENSMUSG00000026944	chr2:25428703-25428703	1	19	48	70	152	116
ENSMUST00000133816	chr17:24351950-24397783	Abca3	27410	ENSMUSG00000024130	chr17:24351950-24351950	1	86	47	131	273	140
ENSMUST00000043961	chr11:110269369-110337678	Abca5	217265	ENSMUSG00000018800	chr11:110337678-110337678	-1	280	61	93	113	105
ENSMUST00000132517	chr10:79996494-80015572	Abca7	27403	ENSMUSG00000035722	chr10:79996494-79996494	1	47	150	101	163	83
ENSMUST00000100287	chr11:110025634-110095978	Abca8a	217258	ENSMUSG00000041828	chr11:110095978-110095978	-1	0	0	11	35	48
ENSMUST00000020948	chr11:109932190-109995845	Abca8b	27404	ENSMUSG00000020620	chr11:109995845-109995845	-1	23	19	53	192	63
ENSMUST00000075578	chr8:123952459-123983122	Abcb10	56199	ENSMUSG00000031974	chr8:123983122-123983122	-1	104	79	88	133	110
ENSMUST00000009058	chr5:8798147-8866314	Abcb1b	18669	ENSMUSG00000028970	chr5:8798147-8798147	1	87	80	83	30	36
ENSMUST00000003717	chr5:8893721-8959225	Abcb4	18670	ENSMUSG00000042476	chr5:8893721-8893721	1	22	20	27	85	400
ENSMUST00000027396	chr1:75171717-75180392	Abcb6	74104	ENSMUSG00000026198	chr1:75180392-75180392	-1	78	60	54	55	84
ENSMUST00000033695	chrX:104280657-104413846	Abcb7	11306	ENSMUSG00000031333	chrX:104413846-104413846	-1	134	118	78	105	111
ENSMUST00000115077	chr5:24393676-24410054	Abcb8	74610	ENSMUSG00000028973	chr5:24393676-24393676	1	64	120	108	121	122
ENSMUST00000100167	chr16:14361560-14475737	Abcc1	17250	ENSMUSG00000023088	chr16:14361560-14361560	1	249	223	267	170	144
ENSMUST00000167360	chr17:46303221-46328023	Abcc10	224814	ENSMUSG00000032842	chr17:46328023-46328023	-1	18	22	21	33	34
ENSMUST00000021231	chr11:94343298-94392976	Abcc3	76408	ENSMUSG00000020865	chr11:94392976-94392976	-1	17	24	45	51	29
ENSMUST00000079158	chr16:20331303-20426394	Abcc5	27416	ENSMUSG00000022822	chr16:20426394-20426394	-1	214	293	304	729	704
ENSMUST00000002084	chrX:73716597-73738534	Abcd1	11666	ENSMUSG00000031378	chrX:73716597-73716597	1	50	87	79	135	171
ENSMUST00000069511	chr15:91145884-91191807	Abcd2	26874	ENSMUSG00000055782	chr15:91191807-91191807	-1	42	45	84	92	97
ENSMUST00000029770	chr3:121758909-121815302	Abcd3	19299	ENSMUSG00000028127	chr3:121815302-121815302	-1	275	241	360	352	321
ENSMUST00000021666	chr12:84602531-84617466	Abcd4	19300	ENSMUSG00000021240	chr12:84617466-84617466	-1	104	218	251	127	125
ENSMUST00000080536	chr8:79683442-79711740	Abce1	24015	ENSMUSG00000058355	chr8:79711740-79711740	-1	878	426	716	492	533
ENSMUST00000043757	chr17:35956819-35969761	Abcf1	224742	ENSMUSG00000038762	chr17:35969761-35969761	-1	684	647	522	436	522
ENSMUST00000030795	chr5:24565341-24577467	Abcf2	27407	ENSMUSG00000028953	chr5:24577467-24577467	-1	348	224	350	299	276
ENSMUST00000003319	chr16:20548577-20561379	Abcf3	27406	ENSMUSG00000003234	chr16:20548577-20548577	1	276	181	227	178	194
ENSMUST00000024829	chr17:31057698-31115777	Abcg1	11307	ENSMUSG00000024030	chr17:31057698-31057698	1	6	75	166	184	101
ENSMUST00000147213	chr6:58584523-58664530	Abcg2	26357	ENSMUSG00000029802	chr6:58584523-58584523	1	302	263	159	104	102
ENSMUST00000066983	chr16:45729725-45742955	Abhd10	213012	ENSMUSG00000033157	chr16:45742955-45742955	-1	80	74	79	41	46
ENSMUST00000111216	chr5:135009152-135012021	Abhd11	68758	ENSMUSG00000040532	chr5:135009152-135009152	1	152	147	91	79	89
ENSMUST00000136022	chr5:135012114-135013253	Abhd11os		ENSMUSG00000085042	chr5:135013253-135013253	-1	5	68	37	21	16
ENSMUST00000156641	chr2:150832493-150842570	Abhd12	76192	ENSMUSG00000032046	chr2:150842570-150842570	-1	260	299	367	236	395
ENSMUST00000048216	chr8:9977717-9992155	Abhd13	68904	ENSMUSG00000040396	chr8:9977717-9977717	1	92	50	89	99	86
ENSMUST00000171925	chr9:106440054-106447678	Abhd14a	68644	ENSMUSG00000042210	chr9:106447678-106447678	-1	151	209	112	82	104
ENSMUST00000187106	chr9:106447788-106451609	Abhd14b	76491	ENSMUSG00000042073	chr9:106447788-106447788	1	39	82	33	37	44
ENSMUST00000173134	chr17:35089263-35091826	Abhd16a	193742	ENSMUSG00000007036	chr17:35089263-35089263	1	131	99	165	250	213
ENSMUST00000003436	chr10:80583654-80590341	Abhd17a	216169	ENSMUSG00000003346	chr10:80590341-80590341	-1	262	258	196	143	171
ENSMUST00000052556	chr19:21653309-21685637	Abhd17b	226016	ENSMUSG00000047368	chr19:21653309-21653309	1	71	69	91	118	110
ENSMUST00000117085	chr7:84109356-84151893	Abhd17c	70178	ENSMUSG00000038459	chr7:84151893-84151893	-1	105	129	137	124	100
ENSMUST00000037315	chr7:79273201-79365508	Abhd2	54608	ENSMUSG00000039202	chr7:79273201-79273201	1	197	243	173	192	120
ENSMUST00000180359	chr14:54254129-54269169	Abhd4	105501	ENSMUSG00000040997	chr14:54254129-54254129	1	357	407	895	865	677
ENSMUST00000156520	chr9:122351608-122381524	Abhd5	67469	ENSMUSG00000032540	chr9:122351608-122351608	1	322	237	269	228	237
ENSMUST00000008094	chr8:71456700-71463657	Abhd8	64296	ENSMUSG00000007950	chr8:71463657-71463657	-1	140	131	180	149	109
ENSMUST00000140164	chr2:22940073-23040241	Abi1	11308	ENSMUSG00000058835	chr2:23040241-23040241	-1	316	257	333	309	308
ENSMUST00000052332	chr1:60409619-60481158	Abi2	329165	ENSMUSG00000026782	chr1:60409619-60409619	1	172	151	147	131	139
ENSMUST00000048471	chr16:56477846-56690128	Abi3bp	320712	ENSMUSG00000035258	chr16:56477846-56477846	1	30	33	78	441	269
ENSMUST00000146537	chr2:31688376-31698336	Abl1	11350	ENSMUSG00000026842	chr2:31688376-31688376	1	288	287	449	729	404
ENSMUST00000173929	chr1:156558786-156625376	Abl2	11352	ENSMUSG00000026596	chr1:156558786-156558786	1	166	89	126	170	111
ENSMUST00000079360	chr19:57032733-57216032	Ablim1	226251	ENSMUSG00000025085	chr19:57216032-57216032	-1	159	135	89	174	59
ENSMUST00000094012	chr11:76416734-76509419	Abr	109934	ENSMUSG00000017631	chr11:76509419-76509419	-1	105	125	231	323	192
ENSMUST00000020002	chr10:18011263-18023252	Abracl	622335	ENSMUSG00000078453	chr10:18023252-18023252	-1	661	487	249	110	158
ENSMUST00000041782	chr13:23421539-23423866	Abt1	30946	ENSMUSG00000036376	chr13:23423866-23423866	-1	113	81	36	16	36
ENSMUST00000032169	chr6:88835915-88841935	Abtb1	80283	ENSMUSG00000030083	chr6:88841935-88841935	-1	31	94	54	56	54
ENSMUST00000076212	chr2:103566310-103718423	Abtb2	99382	ENSMUSG00000032724	chr2:103566310-103566310	1	66	26	57	104	95
ENSMUST00000176351	chr9:119339676-119342752	Acaa1a	113868	ENSMUSG00000036138	chr9:119339676-119339676	1	242	339	283	255	291
ENSMUST00000010795	chr9:119148023-119157093	Acaa1b	235674	ENSMUSG00000010651	chr9:119157093-119157093	-1	20	66	50	37	43
ENSMUST00000041053	chr18:74779197-74806207	Acaa2	52538	ENSMUSG00000036880	chr18:74779197-74779197	1	560	428	338	260	285
ENSMUST00000133811	chr11:84129672-84214290	Acaca	102641888	ENSMUSG00000020532	chr11:84129672-84129672	1	246	357	314	653	468
ENSMUST00000120854	chr9:104063377-104127463	Acad11	102632	ENSMUSG00000090150	chr9:104063377-104063377	1	51	55	73	63	59
ENSMUST00000120367	chr9:26974135-26999566	Acad8	66948	ENSMUSG00000031969	chr9:26999566-26999566	-1	112	182	148	97	110
ENSMUST00000011492	chr3:36065979-36094944	Acad9	229211	ENSMUSG00000027710	chr3:36065979-36065979	1	208	155	151	152	123
ENSMUST00000027153	chr1:66830839-66863277	Acadl	11363	ENSMUSG00000026003	chr1:66863277-66863277	-1	441	557	683	392	566
ENSMUST00000072697	chr3:153922357-153944632	Acadm	11364	ENSMUSG00000062908	chr3:153944632-153944632	-1	242	97	203	272	256
ENSMUST00000131726	chr5:115110299-115119287	Acads	11409	ENSMUSG00000029545	chr5:115119287-115119287	-1	182	221	167	145	164
ENSMUST00000015829	chr7:131410601-131446211	Acadsb	66885	ENSMUSG00000030861	chr7:131410601-131410601	1	213	254	198	320	311
ENSMUST00000102574	chr11:70010183-70015408	Acadvl	11370	ENSMUSG00000018574	chr11:70015408-70015408	-1	255	393	416	318	329
ENSMUST00000058033	chr16:31092413-31201238	Acap2	78618	ENSMUSG00000049076	chr16:31201238-31201238	-1	127	108	291	542	589
ENSMUST00000079031	chr4:155891875-155907251	Acap3	140500	ENSMUSG00000029033	chr4:155891875-155891875	1	141	108	158	235	234
ENSMUST00000034547	chr9:53580522-53610382	Acat1	110446	ENSMUSG00000032047	chr9:53610382-53610382	-1	216	270	526	392	388
ENSMUST00000007005	chr17:12942890-12960747	Acat2	110460	ENSMUSG00000023832	chr17:12960747-12960747	-1	311	784	784	576	602
ENSMUST00000027780	chr1:180726043-180754203	Acbd3	170760	ENSMUSG00000026499	chr1:180726043-180726043	1	221	183	250	238	256
ENSMUST00000107040	chr11:103101682-103112197	Acbd4	67131	ENSMUSG00000056938	chr11:103101682-103101682	1	114	125	53	64	113
ENSMUST00000114526	chr2:23069068-23114508	Acbd5	74159	ENSMUSG00000026781	chr2:23069068-23069068	1	153	113	144	208	201
ENSMUST00000080138	chr1:155558120-155572288	Acbd6	72482	ENSMUSG00000033701	chr1:155558120-155558120	1	440	652	166	84	111
ENSMUST00000111246	chr2:93833467-93849941	Accs	329470	ENSMUSG00000040272	chr2:93849941-93849941	-1	20	46	52	44	46
ENSMUST00000042608	chr8:105698159-105701095	Acd	497652	ENSMUSG00000038000	chr8:105701095-105701095	-1	139	68	77	67	71
ENSMUST00000001963	chr11:105967945-105989964	Ace	11421	ENSMUSG00000020681	chr11:105967945-105967945	1	3	39	398	439	442
ENSMUST00000033020	chr7:98213658-98309538	Acer3	66190	ENSMUSG00000030760	chr7:98309538-98309538	-1	206	158	157	109	91
ENSMUST00000126166	chr14:54642161-54653616	Acin1	56215	ENSMUSG00000022185	chr14:54653616-54653616	-1	436	370	561	689	729
ENSMUST00000065587	chr1:90203980-90216751	Ackr3	12778	ENSMUSG00000044337	chr1:90203980-90203980	1	102	63	65	86	81
ENSMUST00000107389	chr11:100476353-100528000	Acly	104112	ENSMUSG00000020917	chr11:100528000-100528000	-1	369	757	724	1031	772
ENSMUST00000040826	chr6:6956004-7042979	Acn9	71238	ENSMUSG00000042505	chr6:6956004-6956004	1	64	52	18	22	35
ENSMUST00000102973	chr4:40143081-40198338	Aco1	11428	ENSMUSG00000028405	chr4:40143081-40143081	1	283	203	270	388	413
ENSMUST00000023116	chr15:81872309-81915133	Aco2	11429	ENSMUSG00000022477	chr15:81872309-81872309	1	734	542	855	947	874
ENSMUST00000168120	chr12:84009502-84017670	Acot1	26897	ENSMUSG00000072949	chr12:84009502-84009502	1	41	76	85	177	74
ENSMUST00000102762	chr4:106744555-106799846	Acot11	329910	ENSMUSG00000034853	chr4:106799846-106799846	-1	30	41	43	30	17
ENSMUST00000006900	chr13:24817948-24831517	Acot13	66834	ENSMUSG00000006717	chr13:24831517-24831517	-1	258	365	256	84	106
ENSMUST00000021649	chr12:83987861-83993873	Acot2	171210	ENSMUSG00000021226	chr12:83987861-83987861	1	33	11	17	40	22
ENSMUST00000056822	chr12:84100654-84111349	Acot6	217700	ENSMUSG00000043487	chr12:84100654-84100654	1	21	21	23	55	54
ENSMUST00000075363	chr4:152178134-152271852	Acot7	70025	ENSMUSG00000028937	chr4:152178134-152178134	1	502	450	227	132	180
ENSMUST00000133053	chr2:164792768-164796489	Acot8	170789	ENSMUSG00000017307	chr2:164796489-164796489	-1	65	67	30	22	28
ENSMUST00000134662	chrX:155262443-155263582	Acot9	56360	ENSMUSG00000025287	chrX:155262443-155262443	1	545	570	246	172	224
ENSMUST00000066587	chr11:116171888-116199045	Acox1	11430	ENSMUSG00000020777	chr11:116199045-116199045	-1	381	297	402	638	451
ENSMUST00000068947	chr5:35583040-35613801	Acox3	80911	ENSMUSG00000029098	chr5:35583040-35583040	1	59	55	103	171	143
ENSMUST00000062740	chr12:30893326-30911612	Acp1	102642088	ENSMUSG00000044573	chr12:30911612-30911612	-1	513	429	315	154	232
ENSMUST00000150403	chr2:91202885-91208313	Acp2	11432	ENSMUSG00000002103	chr2:91202885-91202885	1	220	218	233	321	264
ENSMUST00000090759	chr3:97158777-97176574	Acp6	66659	ENSMUSG00000028093	chr3:97158777-97158777	1	104	96	65	65	100
ENSMUST00000103164	chr11:94557102-94601871	Acsf2	264895	ENSMUSG00000076435	chr11:94601871-94601871	-1	42	55	101	140	103
ENSMUST00000015160	chr8:122775505-122817880	Acsf3	257633	ENSMUSG00000015016	chr8:122775505-122775505	1	55	43	25	24	16
ENSMUST00000034046	chr8:46471041-46536051	Acsl1	14081	ENSMUSG00000018796	chr8:46471041-46471041	1	56	24	59	389	416
ENSMUST00000035779	chr1:78657825-78707743	Acsl3	74205	ENSMUSG00000032883	chr1:78657825-78657825	1	38	107	269	516	579
ENSMUST00000112907	chrX:142317993-142390344	Acsl4	50790	ENSMUSG00000031278	chrX:142390344-142390344	-1	349	634	392	392	282
ENSMUST00000043150	chr19:55253369-55296627	Acsl5	433256	ENSMUSG00000024981	chr19:55253369-55253369	1	212	350	432	286	261
ENSMUST00000028944	chr2:150618105-150668258	Acss1	68738	ENSMUSG00000027452	chr2:150668258-150668258	-1	5	8	22	63	68
ENSMUST00000029135	chr2:155517948-155562746	Acss2	60525	ENSMUSG00000027605	chr2:155517948-155517948	1	31	70	94	144	148
ENSMUST00000044668	chr10:106965082-107123668	Acss3	380660	ENSMUSG00000035948	chr10:107123668-107123668	-1	21	0	32	53	40
ENSMUST00000034453	chr8:123891767-123894736	Acta1	11459	ENSMUSG00000031972	chr8:123894736-123894736	-1	354	37	5	0	3
ENSMUST00000039631	chr19:34241090-34255336	Acta2	11475	ENSMUSG00000035783	chr19:34255336-34255336	-1	22495	4424	992	315	168
ENSMUST00000100497	chr5:142903115-142906754	Actb	11461	ENSMUSG00000029580	chr5:142906754-142906754	-1	7057	5279	3768	3462	6161
ENSMUST00000071555	chr11:120345690-120348542	Actg1	11465	ENSMUSG00000062825	chr11:120348542-120348542	-1	6161	3768	4103	3768	4408
ENSMUST00000075161	chr6:83512905-83536265	Actg2	11468	ENSMUSG00000059430	chr6:83536265-83536265	-1	1132	430	112	32	21
ENSMUST00000029214	chr3:32708546-32726968	Actl6a	56456	ENSMUSG00000027671	chr3:32708546-32708546	1	147	90	116	111	129
ENSMUST00000021554	chr12:80167542-80260371	Actn1	109711	ENSMUSG00000015143	chr12:80260371-80260371	-1	1638	684	667	416	223
ENSMUST00000068045	chr7:28893248-28962340	Actn4	60595	ENSMUSG00000054808	chr7:28962340-28962340	-1	2040	1517	1299	1562	1327
ENSMUST00000021479	chr12:70937857-70964718	Actr10	56444	ENSMUSG00000021076	chr12:70937857-70937857	1	667	533	428	253	354
ENSMUST00000040270	chr19:46376814-46395735	Actr1a	54130	ENSMUSG00000025228	chr19:46395735-46395735	-1	652	582	574	596	547
ENSMUST00000043951	chr1:36698116-36710008	Actr1b	226977	ENSMUSG00000037351	chr1:36710008-36710008	-1	522	395	490	495	578
ENSMUST00000000137	chr11:20062304-20112913	Actr2	66713	ENSMUSG00000020152	chr11:20112913-20112913	-1	737	461	772	715	788
ENSMUST00000178474	chr1:125392906-125435547	Actr3	74117	ENSMUSG00000026341	chr1:125435547-125435547	-1	3262	1240	1367	987	1121
ENSMUST00000125390	chr2:158624888-158629157	Actr5	109275	ENSMUSG00000037761	chr2:158624888-158624888	1	33	52	20	21	29
ENSMUST00000020109	chr10:89711973-89732295	Actr6	67019	ENSMUSG00000019948	chr10:89732295-89732295	-1	49	54	33	24	35
ENSMUST00000016115	chr14:29978337-29993221	Actr8	56249	ENSMUSG00000015971	chr14:29978337-29978337	1	107	89	98	93	82
ENSMUST00000112599	chr2:58446434-58516272	Acvr1	11477	ENSMUSG00000026836	chr2:58516272-58516272	-1	125	59	169	231	175
ENSMUST00000000544	chr15:101174067-101213679	Acvr1b	11479	ENSMUSG00000000532	chr15:101174067-101174067	1	38	34	94	141	110
ENSMUST00000063886	chr2:48814109-48903269	Acvr2a	11480	ENSMUSG00000052155	chr2:48814109-48814109	1	150	92	151	184	172
ENSMUST00000000542	chr15:101128522-101145336	Acvrl1	11482	ENSMUSG00000000530	chr15:101128522-101128522	1	81	155	167	312	182
ENSMUST00000024031	chr9:106432981-106438319	Acy1	109652	ENSMUSG00000023262	chr9:106438319-106438319	-1	108	52	56	42	38
ENSMUST00000008966	chr12:85272398-85280435	Acyp1	66204	ENSMUSG00000008822	chr12:85280435-85280435	-1	69	89	58	28	36
ENSMUST00000074613	chr11:30505991-30649587	Acyp2	75572	ENSMUSG00000060923	chr11:30649587-30649587	-1	113	87	74	56	84
ENSMUST00000017841	chr2:163726584-163750239	Ada	11486	ENSMUSG00000017697	chr2:163750239-163750239	-1	36	34	16	6	6
ENSMUST00000119031	chr2:121140498-121156678	Adal	75894	ENSMUSG00000027259	chr2:121140498-121140498	1	45	29	35	34	45
ENSMUST00000067880	chr9:70678997-70780229	Adam10	11487	ENSMUSG00000054693	chr9:70678997-70678997	1	478	768	1137	3262	2378
ENSMUST00000103081	chr11:102761439-102780262	Adam11	11488	ENSMUSG00000020926	chr11:102761439-102761439	1	0	3	12	75	160
ENSMUST00000067680	chr7:133883199-134225097	Adam12	11489	ENSMUSG00000054555	chr7:134225097-134225097	-1	186	69	147	386	186
ENSMUST00000184651	chr3:89338542-89349982	Adam15	11490	ENSMUSG00000028041	chr3:89349982-89349982	-1	433	533	512	382	368
ENSMUST00000101551	chr12:21323509-21373593	Adam17	11491	ENSMUSG00000052593	chr12:21373593-21373593	-1	116	132	384	576	386
ENSMUST00000011400	chr11:46055992-46147343	Adam19	11492	ENSMUSG00000011256	chr11:46055992-46055992	1	310	229	492	784	337
ENSMUST00000088761	chr5:8072352-8367982	Adam22	11496	ENSMUSG00000040537	chr5:8367982-8367982	-1	46	91	58	25	21
ENSMUST00000182642	chr1:63445891-63573217	Adam23	23792	ENSMUSG00000025964	chr1:63445891-63445891	1	113	240	352	488	423
ENSMUST00000128828	chr2:131050591-131054036	Adam33	110751	ENSMUSG00000027318	chr2:131054036-131054036	-1	30	94	123	129	111
ENSMUST00000156647	chr7:139978932-139988434	Adam8	11501	ENSMUSG00000025473	chr7:139988434-139988434	-1	12	182	193	42	32
ENSMUST00000084032	chr8:24949653-25016812	Adam9	11502	ENSMUSG00000031555	chr8:25016812-25016812	-1	689	370	903	1273	559
ENSMUST00000022641	chr14:68563388-68582086	Adamdec1	58860	ENSMUSG00000022057	chr14:68582086-68582086	-1	0	0	8	66	117
ENSMUST00000023610	chr16:85793827-85803113	Adamts1	11504	ENSMUSG00000022893	chr16:85803113-85803113	-1	425	249	436	1509	1454
ENSMUST00000173931	chr17:33524204-33553768	Adamts10	224697	ENSMUSG00000024299	chr17:33524204-33524204	1	110	194	188	148	118
ENSMUST00000061318	chr15:11064790-11346867	Adamts12	239337	ENSMUSG00000047497	chr15:11064790-11064790	1	27	1	16	302	52
ENSMUST00000092486	chr10:61197112-61273438	Adamts14	237360	ENSMUSG00000059901	chr10:61273438-61273438	-1	50	191	69	52	69
ENSMUST00000065112	chr9:30899155-30922452	Adamts15	235130	ENSMUSG00000033453	chr9:30922452-30922452	-1	1	35	129	359	226
ENSMUST00000040523	chr11:50602084-50807573	Adamts2	102642694	ENSMUSG00000036545	chr11:50602084-50602084	1	91	159	302	441	512
ENSMUST00000111315	chr1:171250421-171260637	Adamts4	240913	ENSMUSG00000006403	chr1:171250421-171250421	1	3	13	26	72	67
ENSMUST00000023611	chr16:85858170-85901125	Adamts5	23794	ENSMUSG00000022894	chr16:85901125-85901125	-1	759	558	316	1240	896
ENSMUST00000065766	chr13:104287873-104494763	Adamts6	108154	ENSMUSG00000046169	chr13:104287873-104287873	1	32	23	21	53	23
ENSMUST00000113059	chr9:90163069-90200100	Adamts7	108153	ENSMUSG00000032363	chr9:90163069-90163069	1	20	39	88	140	130
ENSMUST00000113438	chr6:92772699-92943492	Adamts9	101401	ENSMUSG00000030022	chr6:92943492-92943492	-1	64	101	130	118	69
ENSMUST00000141889	chr4:86053928-86428385	Adamtsl1	77739	ENSMUSG00000066113	chr4:86053928-86053928	1	28	16	29	195	840
ENSMUST00000172490	chr7:82335694-82340024	Adamtsl3	269959	ENSMUSG00000070469	chr7:82335694-82335694	1	16	13	74	81	42
ENSMUST00000117782	chr3:95676201-95687917	Adamtsl4	229595	ENSMUSG00000015850	chr3:95687917-95687917	-1	65	30	24	30	35
ENSMUST00000137571	chr10:80339110-80340085	Adamtsl5	66548	ENSMUSG00000043822	chr10:80340085-80340085	-1	271	289	204	202	175
ENSMUST00000107405	chr3:89730748-89753446	Adar	56417	ENSMUSG00000027951	chr3:89730748-89730748	1	158	156	241	314	227
ENSMUST00000020496	chr10:77290726-77418265	Adarb1	110532	ENSMUSG00000020262	chr10:77418265-77418265	-1	17	55	29	22	51
ENSMUST00000064473	chr13:8202866-8761530	Adarb2	94191	ENSMUSG00000052551	chr13:8202866-8202866	1	92	185	17	4	17
ENSMUST00000019944	chr10:13552894-13563376	Adat2	66757	ENSMUSG00000019808	chr10:13552894-13552894	1	37	33	5	6	6
ENSMUST00000119354	chr4:128930233-128962420	Adc	242669	ENSMUSG00000028789	chr4:128962420-128962420	-1	141	183	237	204	225
ENSMUST00000101165	chr12:88360554-88461719	Adck1	72113	ENSMUSG00000021044	chr12:88360554-88360554	1	46	43	58	57	101
ENSMUST00000140364	chr6:39573873-39588769	Adck2	57869	ENSMUSG00000046947	chr6:39573873-39573873	1	54	103	70	65	78
ENSMUST00000027766	chr1:180165238-180196020	Adck3	67426	ENSMUSG00000026489	chr1:180196020-180196020	-1	31	71	20	28	33
ENSMUST00000003860	chr7:27233023-27257950	Adck4	76889	ENSMUSG00000003762	chr7:27233023-27233023	1	108	201	102	88	117
ENSMUST00000161732	chr15:76576359-76595808	Adck5	268822	ENSMUSG00000022550	chr15:76576359-76576359	1	73	107	61	52	93
ENSMUST00000020706	chr11:7063489-7178506	Adcy1	432530	ENSMUSG00000020431	chr11:7063489-7063489	1	35	4	10	84	19
ENSMUST00000022013	chr13:68620043-68999541	Adcy2	210044	ENSMUSG00000021536	chr13:68999541-68999541	-1	28	87	101	62	78
ENSMUST00000152792	chr12:4133103-4213525	Adcy3	104111	ENSMUSG00000020654	chr12:4133103-4133103	1	23	77	93	121	60
ENSMUST00000170223	chr14:55769058-55784042	Adcy4	104110	ENSMUSG00000022220	chr14:55784042-55784042	-1	32	38	39	30	26
ENSMUST00000114913	chr16:35154877-35305737	Adcy5	224129	ENSMUSG00000022840	chr16:35154877-35154877	1	24	16	24	68	92
ENSMUST00000096224	chr15:98589994-98607633	Adcy6	11512	ENSMUSG00000022994	chr15:98607633-98607633	-1	122	70	181	381	250
ENSMUST00000070736	chr6:55451978-55498905	Adcyap1r1	11517	ENSMUSG00000029778	chr6:55451978-55451978	1	24	85	40	21	36
ENSMUST00000114338	chr5:34573664-34632308	Add1	11518	ENSMUSG00000029106	chr5:34573664-34573664	1	580	992	1302	2386	2770
ENSMUST00000111741	chr19:53140445-53247399	Add3	27360	ENSMUSG00000025026	chr19:53140445-53140445	1	60	86	202	1083	525
ENSMUST00000162032	chr3:138260991-138282781	Adh1	11522	ENSMUSG00000074207	chr3:138260991-138260991	1	55	85	49	65	101
ENSMUST00000005964	chr3:138443093-138455499	Adh5	11532	ENSMUSG00000028138	chr3:138443093-138443093	1	542	381	455	326	392
ENSMUST00000144177	chr1:9547948-9577970	Adhfe1	76187	ENSMUSG00000025911	chr1:9547948-9547948	1	1	4	15	36	35
ENSMUST00000020957	chr12:28675231-28682175	Adi1	104923	ENSMUSG00000020629	chr12:28675231-28675231	1	125	168	140	95	134
ENSMUST00000023593	chr16:23146536-23158028	Adipoq	11450	ENSMUSG00000022878	chr16:23146536-23146536	1	0	0	10	106	290
ENSMUST00000027727	chr1:134415378-134433351	Adipor1	72674	ENSMUSG00000026457	chr1:134415378-134415378	1	508	514	610	610	770
ENSMUST00000032272	chr6:119353150-119417704	Adipor2	68465	ENSMUSG00000030168	chr6:119417704-119417704	-1	173	299	264	285	229
ENSMUST00000045376	chr14:21052574-21448568	Adk	11534	ENSMUSG00000039197	chr14:21052574-21052574	1	323	202	462	289	373
ENSMUST00000186620	chr7:110627661-110629820	Adm	11535	ENSMUSG00000030790	chr7:110627661-110627661	1	202	36	32	43	99
ENSMUST00000057793	chr2:168180986-168206922	Adnp	11538	ENSMUSG00000051149	chr2:168206922-168206922	-1	217	162	517	739	595
ENSMUST00000066743	chr18:80126311-80151482	Adnp2	240442	ENSMUSG00000053950	chr18:80151482-80151482	-1	87	65	127	124	106
ENSMUST00000075686	chr10:67544512-67548955	Ado	211488	ENSMUSG00000057134	chr10:67548955-67548955	-1	130	136	111	105	137
ENSMUST00000018644	chr11:62248984-62266453	Adora2b	11541	ENSMUSG00000018500	chr11:62248984-62248984	1	40	72	57	22	29
ENSMUST00000026266	chr9:59291572-59316199	Adpgk	72141	ENSMUSG00000025236	chr9:59291572-59291572	1	181	168	186	140	170
ENSMUST00000002923	chr16:38445399-38452689	Adprh	11544	ENSMUSG00000002844	chr16:38452689-38452689	-1	254	190	267	241	381
ENSMUST00000151191	chr4:126316047-126321369	Adprhl2	100206	ENSMUSG00000042558	chr4:126321369-126321369	-1	138	123	137	85	98
ENSMUST00000146338	chr11:67037905-67052594	Adprm	66358	ENSMUSG00000020910	chr11:67052594-67052594	-1	104	116	62	32	44
ENSMUST00000036700	chr19:54045182-54048982	Adra2a	11551	ENSMUSG00000033717	chr19:54045182-54045182	1	65	23	32	97	199
ENSMUST00000025791	chr19:4286001-4305955	Adrbk1	110355	ENSMUSG00000024858	chr19:4305955-4305955	-1	266	226	179	169	186
ENSMUST00000061437	chr2:180171485-180176286	Adrm1	56436	ENSMUSG00000039041	chr2:180171485-180171485	1	419	318	339	274	293
ENSMUST00000023043	chr15:80948490-80970947	Adsl	11564	ENSMUSG00000022407	chr15:80948490-80948490	1	171	140	145	131	113
ENSMUST00000016105	chr1:177762962-177796511	Adss	11566	ENSMUSG00000015961	chr1:177796511-177796511	-1	564	609	335	202	246
ENSMUST00000180015	chr12:112620045-112641339	Adssl1	11565	ENSMUSG00000011148	chr12:112620045-112620045	1	19	15	92	188	474
ENSMUST00000102923	chr11:5861947-5872088	Aebp1	11568	ENSMUSG00000020473	chr11:5861947-5861947	1	1170	894	2260	3259	3768
ENSMUST00000032359	chr6:140622449-140653795	Aebp2	11569	ENSMUSG00000030232	chr6:140622449-140622449	1	263	170	244	281	259
ENSMUST00000123824	chr7:78895854-78911209	Aen	68048	ENSMUSG00000030609	chr7:78895854-78895854	1	679	596	505	267	254
ENSMUST00000002518	chr10:81559494-81566362	Aes	14797	ENSMUSG00000054452	chr10:81559494-81559494	1	875	1295	983	885	786
ENSMUST00000064571	chr5:35893319-36003923	Afap1	70292	ENSMUSG00000029094	chr5:35893319-35893319	1	162	198	219	494	701
ENSMUST00000154876	chr18:61730261-61786611	Afap1l1	106877	ENSMUSG00000033032	chr18:61786611-61786611	-1	18	21	84	196	203
ENSMUST00000122359	chr19:56912361-57008228	Afap1l2	226250	ENSMUSG00000025083	chr19:57008228-57008228	-1	30	11	123	653	742
ENSMUST00000054979	chr5:103754162-103855322	Aff1	17355	ENSMUSG00000029313	chr5:103754162-103754162	1	215	294	265	337	247
ENSMUST00000033532	chrX:69360294-69868037	Aff2	14266	ENSMUSG00000031189	chrX:69360294-69360294	1	37	17	9	32	28
ENSMUST00000095027	chr1:38177326-38627185	Aff3	16764	ENSMUSG00000037138	chr1:38627185-38627185	-1	85	62	19	15	23
ENSMUST00000060945	chr11:53350833-53421830	Aff4	93736	ENSMUSG00000049470	chr11:53350833-53350833	1	513	274	530	1047	475
ENSMUST00000001520	chr8:123477903-123503916	Afg3l1	114896	ENSMUSG00000031967	chr8:123477903-123477903	1	291	258	198	170	182
ENSMUST00000025408	chr18:67404767-67449166	Afg3l2	69597	ENSMUSG00000024527	chr18:67449166-67449166	-1	384	209	343	211	316
ENSMUST00000146722	chr11:20685084-20727607	Aftph	216549	ENSMUSG00000049659	chr11:20727607-20727607	-1	262	252	139	132	255
ENSMUST00000033920	chr8:53511702-53523421	Aga	11593	ENSMUSG00000031521	chr8:53511702-53511702	1	351	652	687	241	226
ENSMUST00000027521	chr1:89454806-89897617	Agap1	347722	ENSMUSG00000055013	chr1:89454806-89454806	1	99	118	185	205	153
ENSMUST00000024123	chr5:24452177-24502047	Agap3	213990	ENSMUSG00000023353	chr5:24452177-24452177	1	166	146	209	169	209
ENSMUST00000115016	chr6:34780432-34857932	Agbl3	76223	ENSMUSG00000038836	chr6:34780432-34780432	1	77	79	81	68	74
ENSMUST00000128744	chr5:30888694-30891207	Agbl5	231093	ENSMUSG00000029165	chr5:30888694-30888694	1	24	40	23	39	33
ENSMUST00000189220	chr1:82839483-82901182	Agfg1	15463	ENSMUSG00000026159	chr1:82839483-82839483	1	436	513	570	375	336
ENSMUST00000031736	chr5:137650483-137684726	Agfg2	231801	ENSMUSG00000029722	chr5:137684726-137684726	-1	78	126	79	59	58
ENSMUST00000022189	chr13:95350683-95375352	Aggf1	66549	ENSMUSG00000021681	chr13:95375352-95375352	-1	133	170	165	130	159
ENSMUST00000031977	chr6:40325478-40396762	Agk	69923	ENSMUSG00000029916	chr6:40325478-40325478	1	67	10	82	83	85
ENSMUST00000162792	chr3:116743051-116807417	Agl	77559	ENSMUSG00000033400	chr3:116807417-116807417	-1	136	184	111	170	122
ENSMUST00000049874	chr12:37241641-37582202	Agmo	319660	ENSMUSG00000050103	chr12:37241641-37241641	1	18	0	10	36	35
ENSMUST00000097888	chr4:126435012-126468583	Ago1	236511	ENSMUSG00000041530	chr4:126468583-126468583	-1	123	163	176	345	211
ENSMUST00000044113	chr15:73095844-73184840	Ago2	239528	ENSMUSG00000036698	chr15:73184840-73184840	-1	252	165	236	372	229
ENSMUST00000132123	chr4:126331704-126350320	Ago3	214150	ENSMUSG00000028842	chr4:126350320-126350320	-1	84	174	103	116	108
ENSMUST00000174041	chr17:34604262-34611697	Agpat1	55979	ENSMUSG00000034254	chr17:34604262-34604262	1	390	310	294	242	261
ENSMUST00000131940	chr2:26593057-26604211	Agpat2	67512	ENSMUSG00000026922	chr2:26604211-26604211	-1	105	119	73	184	482
ENSMUST00000001240	chr10:78269178-78352442	Agpat3	28169	ENSMUSG00000001211	chr10:78352442-78352442	-1	294	293	278	440	450
ENSMUST00000164143	chr17:12118704-12210710	Agpat4	68262	ENSMUSG00000023827	chr17:12118704-12118704	1	161	252	244	118	137
ENSMUST00000149565	chr8:18846277-18891361	Agpat5	52123	ENSMUSG00000031467	chr8:18846277-18846277	1	214	215	116	41	65
ENSMUST00000167004	chr8:23172946-23208453	Agpat6	102247	ENSMUSG00000031545	chr8:23208453-23208453	-1	495	476	408	305	355
ENSMUST00000047232	chr2:75832177-75931350	Agps	228061	ENSMUSG00000042410	chr2:75832177-75832177	1	575	407	340	385	285
ENSMUST00000154494	chr4:156165290-156169086	Agrn	11603	ENSMUSG00000041936	chr4:156169086-156169086	-1	274	215	940	4105	2958
ENSMUST00000170520	chr13:59532043-59585211	Agtpbp1	67269	ENSMUSG00000021557	chr13:59585211-59585211	-1	63	87	139	145	131
ENSMUST00000089188	chrX:21484544-21489164	Agtr2	11609	ENSMUSG00000068122	chrX:21484544-21484544	1	61	1368	3262	4112	3262
ENSMUST00000030865	chr4:148077061-148088031	Agtrap	11610	ENSMUSG00000029007	chr4:148088031-148088031	-1	85	147	124	155	108
ENSMUST00000027768	chr1:179744894-179803680	Ahctf1	226747	ENSMUSG00000026491	chr1:179803680-179803680	-1	402	251	217	222	186
ENSMUST00000054607	chr2:155059310-155074497	Ahcy	102643284	ENSMUSG00000027597	chr2:155074497-155074497	-1	19	68	32	7	10
ENSMUST00000138091	chr3:107663118-107677767	Ahcyl1	229709	ENSMUSG00000027893	chr3:107677767-107677767	-1	438	416	577	643	507
ENSMUST00000136031	chr6:29768011-29768727	Ahcyl2	74340	ENSMUSG00000029772	chr6:29768011-29768011	1	86	44	66	78	59
ENSMUST00000105915	chr4:133011506-133077863	Ahdc1	230793	ENSMUSG00000037692	chr4:133011506-133011506	1	78	101	159	176	119
ENSMUST00000163505	chr10:21040820-21080428	Ahi1	52906	ENSMUSG00000019986	chr10:21040820-21040820	1	81	154	66	49	63
ENSMUST00000092955	chr19:8989284-9076919	Ahnak	66395	ENSMUSG00000069833	chr19:8989284-8989284	1	3456	3456	2254	5272	4095
ENSMUST00000128258	chr12:112772194-112777636	Ahnak2	100041194	ENSMUSG00000072812	chr12:112777636-112777636	-1	706	563	838	1104	740
ENSMUST00000116436	chr12:35497974-35535038	Ahr	11622	ENSMUSG00000019256	chr12:35535038-35535038	-1	24	26	120	666	276
ENSMUST00000022059	chr13:74211118-74292331	Ahrr	11624	ENSMUSG00000021575	chr13:74292331-74292331	-1	6	10	33	174	198
ENSMUST00000021425	chr12:87266746-87273997	Ahsa1	217737	ENSMUSG00000021037	chr12:87266746-87266746	1	540	586	435	230	335
ENSMUST00000109539	chr11:23487882-23497930	Ahsa2	268390	ENSMUSG00000020288	chr11:23497930-23497930	-1	475	512	448	205	345
ENSMUST00000102889	chr4:58798911-58912749	AI314180	230249	ENSMUSG00000050812	chr4:58912749-58912749	-1	803	932	522	499	554
ENSMUST00000154473	chr17:27563575-27565732	AI413582	106672	ENSMUSG00000062753	chr17:27565732-27565732	-1	181	192	148	64	84
ENSMUST00000096253	chr19:8880016-8880933	AI462493	107197	ENSMUSG00000071654	chr19:8880933-8880933	-1	196	250	74	36	60
ENSMUST00000054920	chr4:41495604-41503076	AI464131	329828	ENSMUSG00000046312	chr4:41503076-41503076	-1	29	8	29	65	51
ENSMUST00000159072	chr5:123133723-123138109	AI480526		ENSMUSG00000090086	chr5:123138109-123138109	-1	15	16	11	41	55
ENSMUST00000070085	chr3:107039504-107054347	AI504432		ENSMUSG00000056145	chr3:107039504-107039504	1	29	15	50	39	55
ENSMUST00000010434	chr1:43098710-43115947	AI597479	98404	ENSMUSG00000010290	chr1:43098710-43098710	1	72	58	55	92	102
ENSMUST00000099454	chr19:41593363-41596158	AI606181		ENSMUSG00000074873	chr19:41593363-41593363	1	50	22	26	36	37
ENSMUST00000127730	chr1:173723683-173741747	AI607873	226691	ENSMUSG00000073490	chr1:173741747-173741747	-1	63	100	247	219	149
ENSMUST00000159759	chr19:5425157-5427313	AI837181	107242	ENSMUSG00000047423	chr19:5425157-5425157	1	199	180	187	163	179
ENSMUST00000025924	chr19:7356464-7383026	AI846148	68229	ENSMUSG00000024970	chr19:7383026-7383026	-1	112	112	101	88	112
ENSMUST00000071804	chr7:41372923-41393260	AI987944	233168	ENSMUSG00000056383	chr7:41393260-41393260	-1	89	64	64	66	80
ENSMUST00000109166	chr1:183297060-183324501	Aida	108909	ENSMUSG00000042901	chr1:183297060-183297060	1	316	293	422	312	365
ENSMUST00000001920	chr2:31950260-31973442	Aif1l	108897	ENSMUSG00000001864	chr2:31950260-31950260	1	356	203	135	44	25
ENSMUST00000143466	chrX:48474944-48513426	Aifm1	26926	ENSMUSG00000036932	chrX:48513426-48513426	-1	302	263	179	114	172
ENSMUST00000105455	chr10:61715263-61738653	Aifm2	71361	ENSMUSG00000020085	chr10:61715263-61715263	1	69	89	72	59	46
ENSMUST00000019942	chr10:13652451-13868957	Aig1	66253	ENSMUSG00000019806	chr10:13868957-13868957	-1	120	186	171	61	69
ENSMUST00000029663	chr3:132660498-132683879	Aimp1	13722	ENSMUSG00000028029	chr3:132683879-132683879	-1	779	708	386	145	249
ENSMUST00000031613	chr5:143902704-143909839	Aimp2	231872	ENSMUSG00000029610	chr5:143909839-143909839	-1	272	216	93	61	67
ENSMUST00000117831	chr19:4114446-4125858	Aip	11632	ENSMUSG00000024847	chr19:4125858-4125858	-1	210	226	212	173	217
ENSMUST00000160932	chr17:12741311-12860122	Airn		ENSMUSG00000078247	chr17:12741311-12741311	1	29	32	73	109	37
ENSMUST00000054487	chr14:54567469-54577661	Ajuba	16475	ENSMUSG00000022178	chr14:54577661-54577661	-1	213	55	82	58	55
ENSMUST00000173969	chr12:102753275-102757800	AK010878	100233175	ENSMUSG00000091931	chr12:102757800-102757800	-1	73	59	21	10	17
ENSMUST00000113278	chr2:32621758-32635058	Ak1	11636	ENSMUSG00000026817	chr2:32621758-32621758	1	735	812	1119	543	556
ENSMUST00000141982	chr4:128991958-129002257	Ak2	11637	ENSMUSG00000028792	chr4:128991958-128991958	1	535	458	297	195	252
ENSMUST00000025696	chr19:29020833-29047961	Ak3	56248	ENSMUSG00000024782	chr19:29047961-29047961	-1	189	223	166	323	254
ENSMUST00000102780	chr4:101419277-101466995	Ak4	11639	ENSMUSG00000028527	chr4:101419277-101419277	1	84	27	33	8	24
ENSMUST00000045262	chr3:152462815-152668140	Ak5	229949	ENSMUSG00000039058	chr3:152668140-152668140	-1	73	113	47	20	16
ENSMUST00000022135	chr13:100650979-100666359	Ak6	102216272	ENSMUSG00000078941	chr13:100650979-100650979	1	720	501	450	200	208
ENSMUST00000107903	chr11:88830792-88851503	Akap1	11640	ENSMUSG00000018428	chr11:88851503-88851503	-1	99	80	171	136	89
ENSMUST00000102650	chr11:61871307-61930252	Akap10	56697	ENSMUSG00000047804	chr11:61930252-61930252	-1	110	53	115	98	83
ENSMUST00000123853	chr14:78492246-78536808	Akap11	219181	ENSMUSG00000022016	chr14:78536808-78536808	-1	144	162	255	348	227
ENSMUST00000045730	chr10:4266329-4359468	Akap12	83397	ENSMUSG00000038587	chr10:4266329-4266329	1	1060	255	402	681	282
ENSMUST00000147005	chr7:75455534-75754609	Akap13	75547	ENSMUSG00000066406	chr7:75455534-75455534	1	257	176	265	588	527
ENSMUST00000098065	chr4:57717657-57856922	Akap2	11641	ENSMUSG00000038729	chr4:57717657-57717657	1	752	526	954	806	373
ENSMUST00000095737	chr12:52699383-53151015	Akap6	238161	ENSMUSG00000061603	chr12:52699383-52699383	1	5	2	17	55	112
ENSMUST00000100012	chr10:25169090-25200158	Akap7	432442	ENSMUSG00000039166	chr10:25200158-25200158	-1	40	25	35	47	43
ENSMUST00000002699	chr17:32303676-32321153	Akap8	56399	ENSMUSG00000024045	chr17:32321153-32321153	-1	215	146	249	277	284
ENSMUST00000050214	chr17:32321425-32350581	Akap8l	54194	ENSMUSG00000002625	chr17:32350581-32350581	-1	190	250	209	217	277
ENSMUST00000132058	chr5:3928054-3954765	Akap9	100986	ENSMUSG00000040407	chr5:3928054-3928054	1	99	85	107	190	151
ENSMUST00000033335	chr7:109703690-109712189	Akip1	57373	ENSMUSG00000031023	chr7:109703690-109703690	1	70	69	58	30	49
ENSMUST00000102636	chr4:123734559-123750345	Akirin1	68050	ENSMUSG00000023075	chr4:123750345-123750345	-1	208	140	173	96	113
ENSMUST00000084299	chr4:34550937-34566908	Akirin2	433693	ENSMUSG00000028291	chr4:34550937-34550937	1	502	272	227	156	259
ENSMUST00000030455	chr4:116636510-116651680	Akr1a1	58810	ENSMUSG00000028692	chr4:116651680-116651680	-1	3480	4124	6188	1803	2486
ENSMUST00000038383	chr6:34384218-34396950	Akr1b10	67861	ENSMUSG00000061758	chr6:34384218-34384218	1	119	135	128	93	65
ENSMUST00000142761	chr6:34303934-34306687	Akr1b3	11677	ENSMUSG00000001642	chr6:34306687-34306687	-1	387	468	330	304	331
ENSMUST00000038406	chr6:34354119-34368463	Akr1b8	14187	ENSMUSG00000029762	chr6:34354119-34354119	1	294	825	606	199	292
ENSMUST00000021634	chr13:4191187-4205596	Akr1c13	27384	ENSMUSG00000021213	chr13:4191187-4191187	1	28	42	45	40	54
ENSMUST00000110704	chr13:4132615-4150628	Akr1c18	105349	ENSMUSG00000021214	chr13:4150628-4150628	-1	0	66	56	22	41
ENSMUST00000110691	chr13:4590757-4609174	Akr1e1	56043	ENSMUSG00000045410	chr13:4609174-4609174	-1	127	101	87	58	66
ENSMUST00000073787	chr4:139310744-139318426	Akr7a5	110198	ENSMUSG00000028743	chr4:139310744-139310744	1	139	330	105	59	75
ENSMUST00000001780	chr12:112653821-112674276	Akt1	11651	ENSMUSG00000001729	chr12:112674276-112674276	-1	786	543	865	894	730
ENSMUST00000107885	chr7:44848991-44855408	Akt1s1	67605	ENSMUSG00000011096	chr7:44848991-44848991	1	456	378	386	245	267
ENSMUST00000108344	chr7:27591552-27640826	Akt2	11652	ENSMUSG00000004056	chr7:27591552-27591552	1	388	331	485	570	639
ENSMUST00000019843	chr1:177020073-177248805	Akt3	23797	ENSMUSG00000019699	chr1:177248805-177248805	-1	119	158	127	142	99
ENSMUST00000120426	chr8:91112041-91131151	Aktip	14339	ENSMUSG00000031667	chr8:91131151-91131151	-1	101	68	102	113	129
ENSMUST00000137448	chr4:62509169-62519881	Alad	17025	ENSMUSG00000028393	chr4:62519881-62519881	-1	138	393	163	62	88
ENSMUST00000112524	chr9:106233455-106247730	Alas1	11655	ENSMUSG00000032786	chr9:106247730-106247730	-1	185	174	211	148	185
ENSMUST00000023312	chr16:52248996-52454074	Alcam	11658	ENSMUSG00000022636	chr16:52454074-52454074	-1	409	1259	1368	410	215
ENSMUST00000126618	chr7:45140684-45154526	Aldh16a1	69748	ENSMUSG00000007833	chr7:45154526-45154526	-1	133	148	121	110	116
ENSMUST00000176939	chr19:40550257-40588369	Aldh18a1	56454	ENSMUSG00000025007	chr19:40588369-40588369	-1	165	198	208	157	175
ENSMUST00000087638	chr19:20601961-20643462	Aldh1a1	11668	ENSMUSG00000053279	chr19:20601961-20601961	1	159	178	245	199	131
ENSMUST00000034723	chr9:71215789-71296243	Aldh1a2	19378	ENSMUSG00000013584	chr9:71215789-71215789	1	22	19	210	239	831
ENSMUST00000015278	chr7:66390892-66427517	Aldh1a3	56847	ENSMUSG00000015134	chr7:66427517-66427517	-1	6	5	100	77	141
ENSMUST00000025656	chr19:20692953-20727562	Aldh1a7	26358	ENSMUSG00000024747	chr19:20727562-20727562	-1	13	59	17	77	188
ENSMUST00000127199	chr6:90486427-90559386	Aldh1l1	107747	ENSMUSG00000030088	chr6:90486427-90486427	1	9	232	197	151	166
ENSMUST00000020497	chr10:83487450-83534140	Aldh1l2	216188	ENSMUSG00000020256	chr10:83534140-83534140	-1	39	28	101	310	171
ENSMUST00000031411	chr5:121566027-121593824	Aldh2	11669	ENSMUSG00000029455	chr5:121593824-121593824	-1	394	480	907	759	561
ENSMUST00000066277	chr11:61223417-61267185	Aldh3a2	11671	ENSMUSG00000010025	chr11:61267185-61267185	-1	91	77	173	213	194
ENSMUST00000039818	chr4:139622866-139649690	Aldh4a1	212647	ENSMUSG00000028737	chr4:139622866-139622866	1	105	138	215	254	140
ENSMUST00000085192	chr12:84430723-84450950	Aldh6a1	104776	ENSMUSG00000021238	chr12:84450950-84450950	-1	33	52	91	168	173
ENSMUST00000172902	chr18:56509687-56526849	Aldh7a1	110695	ENSMUSG00000053644	chr18:56526849-56526849	-1	480	540	524	301	312
ENSMUST00000028004	chr1:167349991-167368530	Aldh9a1	56752	ENSMUSG00000026687	chr1:167349991-167349991	1	92	73	162	284	281
ENSMUST00000032934	chr7:126795234-126799254	Aldoa	11674	ENSMUSG00000030695	chr7:126799254-126799254	-1	2159	1214	1404	1189	1296
ENSMUST00000100196	chr16:5233621-5244903	Alg1	208211	ENSMUSG00000039427	chr16:5233621-5233621	1	168	93	123	96	123
ENSMUST00000100309	chr15:90224311-90230554	Alg10b	380959	ENSMUSG00000075470	chr15:90224311-90224311	1	39	18	13	120	26
ENSMUST00000072572	chr8:22060721-22071627	Alg11	207958	ENSMUSG00000063362	chr8:22060721-22060721	1	96	112	89	99	56
ENSMUST00000160222	chr15:88805244-88816171	Alg12	223774	ENSMUSG00000035845	chr15:88816171-88816171	-1	41	16	39	43	52
ENSMUST00000070801	chrX:144317812-144325197	Alg13	67574	ENSMUSG00000041718	chrX:144317812-144317812	1	113	102	95	66	92
ENSMUST00000039442	chr3:121291817-121362011	Alg14	66789	ENSMUSG00000039887	chr3:121291817-121291817	1	65	35	42	49	77
ENSMUST00000136912	chr4:47465067-47470770	Alg2	56737	ENSMUSG00000039740	chr4:47470770-47470770	-1	92	89	109	158	141
ENSMUST00000045918	chr16:20605451-20610768	Alg3	208624	ENSMUSG00000033809	chr16:20610768-20610768	-1	122	141	71	56	57
ENSMUST00000044567	chr3:54735539-54749795	Alg5	66248	ENSMUSG00000036632	chr3:54735539-54735539	1	227	198	152	98	137
ENSMUST00000137473	chr4:99715664-99730223	Alg6	320438	ENSMUSG00000073792	chr4:99715664-99715664	1	30	26	39	52	58
ENSMUST00000098300	chr7:97371606-97392153	Alg8	381903	ENSMUSG00000035704	chr7:97371606-97371606	1	89	103	51	42	43
ENSMUST00000034561	chr9:50775019-50843528	Alg9	102580	ENSMUSG00000032059	chr9:50775019-50775019	1	118	74	79	74	105
ENSMUST00000176758	chr12:87425840-87429437	Alkbh1	654309	ENSMUSG00000079036	chr12:87429437-87429437	-1	145	125	56	68	68
ENSMUST00000053657	chr5:114123926-114128176	Alkbh2	231642	ENSMUSG00000044339	chr5:114128176-114128176	-1	66	67	13	2	6
ENSMUST00000125473	chr2:93980550-93984820	Alkbh3	69113	ENSMUSG00000040174	chr2:93984820-93984820	-1	162	136	113	72	93
ENSMUST00000134770	chr11:60536381-60554367	Alkbh5	268420	ENSMUSG00000042650	chr11:60536381-60536381	1	318	200	300	407	275
ENSMUST00000060834	chr7:30308717-30314304	Alkbh6	233065	ENSMUSG00000042831	chr7:30308717-30308717	1	61	65	74	42	39
ENSMUST00000002737	chr17:56997343-56999322	Alkbh7	66400	ENSMUSG00000002661	chr17:56997343-56997343	1	54	58	18	4	16
ENSMUST00000053407	chr9:3335478-3387050	Alkbh8	67667	ENSMUSG00000025899	chr9:3335478-3335478	1	108	45	64	92	90
ENSMUST00000072018	chr6:85587531-85702753	Alms1	236266	ENSMUSG00000063810	chr6:85587531-85587531	1	36	37	49	46	33
ENSMUST00000027178	chr1:59162926-59237231	Als2	74018	ENSMUSG00000026024	chr1:59237231-59237231	-1	90	105	83	127	78
ENSMUST00000167156	chr10:103007846-103029054	Alx1	216285	ENSMUSG00000036602	chr10:103029054-103029054	-1	114	85	50	29	37
ENSMUST00000026125	chr11:120592121-120598365	Alyref	21681	ENSMUSG00000025134	chr11:120598365-120598365	-1	312	196	195	152	131
ENSMUST00000081527	chr1:171503478-171504750	Alyref2	56009	ENSMUSG00000060244	chr1:171503478-171503478	1	37	37	17	16	13
ENSMUST00000070877	chr15:10981756-10996624	Amacr	17117	ENSMUSG00000022244	chr15:10981756-10981756	1	77	67	72	36	97
ENSMUST00000099712	chr2:91730134-91918849	Ambra1	228361	ENSMUSG00000040506	chr2:91730134-91730134	1	140	132	180	198	202
ENSMUST00000099945	chr10:40287458-40302188	Amd1	11702	ENSMUSG00000075232	chr10:40302188-40302188	-1	390	300	311	225	269
ENSMUST00000132944	chr17:24155833-24156739	Amdhd2	245847	ENSMUSG00000036820	chr17:24156739-24156739	-1	131	320	166	102	70
ENSMUST00000084535	chrX:95420318-95444872	Amer1	72345	ENSMUSG00000050332	chrX:95444872-95444872	-1	35	68	31	87	42
ENSMUST00000053766	chr8:93971588-94012663	Amfr	23802	ENSMUSG00000031751	chr8:94012663-94012663	-1	491	368	635	675	752
ENSMUST00000106659	chr3:108186350-108191777	Amigo1	229715	ENSMUSG00000050947	chr3:108186350-108186350	1	8	21	44	77	104
ENSMUST00000041317	chrX:142851146-142966728	Ammecr1	56068	ENSMUSG00000042225	chrX:142966728-142966728	-1	215	188	118	131	111
ENSMUST00000115808	chr18:31759824-31784071	Ammecr1l	225339	ENSMUSG00000041915	chr18:31759824-31759824	1	206	120	213	270	225
ENSMUST00000111535	chr6:149157147-149188712	Amn1	232566	ENSMUSG00000068250	chr6:149188712-149188712	-1	54	55	57	27	39
ENSMUST00000125271	chrX:145446425-145487046	Amot	27494	ENSMUSG00000041688	chrX:145487046-145487046	-1	296	350	392	429	249
ENSMUST00000160770	chr9:14541966-14615006	Amotl1	75723	ENSMUSG00000013076	chr9:14615006-14615006	-1	337	375	299	510	266
ENSMUST00000145913	chr9:102716672-102720721	Amotl2	56332	ENSMUSG00000032531	chr9:102716672-102716672	1	930	169	153	301	284
ENSMUST00000102638	chr3:108074062-108086627	Ampd2	109674	ENSMUSG00000027889	chr3:108086627-108086627	-1	152	127	208	194	166
ENSMUST00000170374	chr7:110768206-110811919	Ampd3	11717	ENSMUSG00000005686	chr7:110768206-110768206	1	31	48	56	123	65
ENSMUST00000003345	chr13:18948371-19150913	Amph	218038	ENSMUSG00000021314	chr13:18948371-18948371	1	0	39	29	36	34
ENSMUST00000067980	chr3:113555710-113577830	Amy1	11722	ENSMUSG00000074264	chr3:113577830-113577830	-1	36	11	50	65	84
ENSMUST00000020929	chr11:109425976-109452372	Amz2	13929	ENSMUSG00000020610	chr11:109425976-109425976	1	165	297	199	159	175
ENSMUST00000014499	chr2:128610104-128687391	Anapc1	17222	ENSMUSG00000014355	chr2:128687391-128687391	-1	575	667	567	803	551
ENSMUST00000048147	chr8:79711820-79777321	Anapc10	68999	ENSMUSG00000036977	chr8:79711820-79711820	1	124	92	69	47	70
ENSMUST00000026128	chr11:120598421-120608198	Anapc11	66156	ENSMUSG00000025135	chr11:120598421-120598421	1	365	516	216	133	191
ENSMUST00000190279	chr9:102626296-102634425	Anapc13	69010	ENSMUSG00000035048	chr9:102626296-102626296	1	253	336	112	60	120
ENSMUST00000106978	chr7:101881325-101899543	Anapc15	75430	ENSMUSG00000030649	chr7:101881325-101881325	1	222	247	83	52	73
ENSMUST00000182898	chr10:59987409-60003135	Anapc16	52717	ENSMUSG00000020107	chr10:60003135-60003135	-1	367	216	210	153	209
ENSMUST00000028341	chr2:25272478-25285915	Anapc2	99152	ENSMUSG00000026965	chr2:25272478-25272478	1	383	442	550	563	619
ENSMUST00000031072	chr5:52834015-52867797	Anapc4	52206	ENSMUSG00000029176	chr5:52834015-52834015	1	659	773	527	325	459
ENSMUST00000086216	chr5:122787469-122821339	Anapc5	59008	ENSMUSG00000029472	chr5:122821339-122821339	-1	890	1444	1281	1263	1607
ENSMUST00000122010	chr5:122421693-122444912	Anapc7	56317	ENSMUSG00000029466	chr5:122421693-122421693	1	236	254	192	164	165
ENSMUST00000027947	chr1:190925112-190946962	Angel2	52477	ENSMUSG00000026634	chr1:190925112-190925112	1	72	63	98	102	102
ENSMUST00000022921	chr15:42424727-42676977	Angpt1	11600	ENSMUSG00000022309	chr15:42676977-42676977	-1	23	112	134	147	156
ENSMUST00000033846	chr8:18690263-18741562	Angpt2	11601	ENSMUSG00000031465	chr8:18741562-18741562	-1	40	6	77	25	29
ENSMUST00000004208	chr2:33216069-33247717	Angptl2	26360	ENSMUSG00000004105	chr2:33216069-33216069	1	265	510	1440	1602	1440
ENSMUST00000002360	chr17:33773750-33781575	Angptl4	57875	ENSMUSG00000002289	chr17:33781575-33781575	-1	139	354	748	537	950
ENSMUST00000030840	chr4:148495183-148500460	Angptl7	654812	ENSMUSG00000028989	chr4:148500460-148500460	-1	46	228	592	165	89
ENSMUST00000022875	chr15:27466677-27594909	Ank	11732	ENSMUSG00000022265	chr15:27466677-27466677	1	74	313	792	351	369
ENSMUST00000182704	chr3:126921606-127409058	Ank2	109676	ENSMUSG00000032826	chr3:127409058-127409058	-1	84	79	125	278	180
ENSMUST00000182379	chr10:69533772-69720860	Ank3	11735	ENSMUSG00000069601	chr10:69533772-69533772	1	78	226	278	544	899
ENSMUST00000154394	chr2:136501910-136515515	Ankef1	319196	ENSMUSG00000074771	chr2:136501910-136501910	1	0	18	19	55	72
ENSMUST00000102548	chr11:72712157-72767588	Ankfy1	11736	ENSMUSG00000020790	chr11:72712157-72712157	1	313	308	380	495	328
ENSMUST00000134146	chr18:36559987-36583681	Ankhd1	108857	ENSMUSG00000024483	chr18:36559987-36559987	1	213	107	308	361	341
ENSMUST00000043551	chr5:3690000-3803109	Ankib1	70797	ENSMUSG00000040351	chr5:3803109-3803109	-1	135	112	118	208	145
ENSMUST00000031474	chr5:110231004-110256651	Ankle2	71782	ENSMUSG00000029501	chr5:110231004-110231004	1	163	164	182	142	155
ENSMUST00000041640	chr12:36157124-36197291	Ankmy2	217473	ENSMUSG00000036188	chr12:36157124-36157124	1	138	163	99	71	89
ENSMUST00000150916	chr13:98263158-98273853	Ankra2	68558	ENSMUSG00000021661	chr13:98263158-98263158	1	70	51	78	65	93
ENSMUST00000025718	chr19:36111965-36119844	Ankrd1	107765	ENSMUSG00000024803	chr19:36119844-36119844	-1	656	211	60	7	4
ENSMUST00000169782	chr8:11614151-11635754	Ankrd10	102334	ENSMUSG00000031508	chr8:11635754-11635754	-1	131	162	216	171	192
ENSMUST00000098334	chr8:122883337-122974793	Ankrd11	77087	ENSMUSG00000035569	chr8:122974793-122974793	-1	192	113	343	696	386
ENSMUST00000038116	chr17:65967501-66077046	Ankrd12	106585	ENSMUSG00000034647	chr17:66077046-66077046	-1	105	110	118	167	123
ENSMUST00000102578	chr5:114774677-114805822	Ankrd13a	68420	ENSMUSG00000041870	chr5:114774677-114774677	1	259	230	214	301	250
ENSMUST00000145934	chr11:77470485-77476436	Ankrd13b	268445	ENSMUSG00000037907	chr11:77476436-77476436	-1	102	132	111	121	170
ENSMUST00000164582	chr3:157947414-158005910	Ankrd13c	433667	ENSMUSG00000039988	chr3:157947414-157947414	1	111	125	107	118	102
ENSMUST00000169192	chr19:4270180-4282175	Ankrd13d	68423	ENSMUSG00000005986	chr19:4282175-4282175	-1	60	93	55	28	25
ENSMUST00000056108	chr2:11778491-11790325	Ankrd16	320816	ENSMUSG00000047909	chr2:11778491-11778491	1	91	62	153	192	188
ENSMUST00000014421	chr5:90227190-90366185	Ankrd17	81702	ENSMUSG00000055204	chr5:90366185-90366185	-1	488	455	648	868	596
ENSMUST00000112830	chr6:118501308-118562226	Ankrd26	232339	ENSMUSG00000007827	chr6:118562226-118562226	-1	25	13	48	54	40
ENSMUST00000040844	chr7:35586244-35639226	Ankrd27	245886	ENSMUSG00000034867	chr7:35586244-35586244	1	124	109	120	149	156
ENSMUST00000014640	chr14:31700015-31830415	Ankrd28	105522	ENSMUSG00000014496	chr14:31830415-31830415	-1	217	177	200	468	196
ENSMUST00000151524	chr13:77043088-77135473	Ankrd32	105377	ENSMUSG00000021597	chr13:77135473-77135473	-1	60	63	77	66	72
ENSMUST00000001172	chr1:36538173-36547201	Ankrd39	109346	ENSMUSG00000079610	chr1:36547201-36547201	-1	40	59	33	30	38
ENSMUST00000107818	chr11:94328001-94341841	Ankrd40	71452	ENSMUSG00000020864	chr11:94328001-94328001	1	414	421	320	384	509
ENSMUST00000189563	chr1:54645340-54648613	Ankrd44	329154	ENSMUSG00000052331	chr1:54648613-54648613	-1	87	48	107	158	75
ENSMUST00000057486	chr15:36477668-36496791	Ankrd46	68839	ENSMUSG00000048307	chr15:36496791-36496791	-1	147	114	206	285	337
ENSMUST00000034406	chr9:14780209-14782964	Ankrd49	56503	ENSMUSG00000031931	chr9:14782964-14782964	-1	56	13	50	46	54
ENSMUST00000120875	chr3:38449261-38484844	Ankrd50	99696	ENSMUSG00000044864	chr3:38484844-38484844	-1	393	295	287	565	376
ENSMUST00000167990	chr10:128377115-128385496	Ankrd52	237615	ENSMUSG00000014498	chr10:128377115-128377115	1	88	37	89	311	98
ENSMUST00000040676	chr15:79053094-79062885	Ankrd54	223690	ENSMUSG00000033055	chr15:79062885-79062885	-1	64	97	62	43	56
ENSMUST00000114842	chr17:27909340-28062600	Anks1	224650	ENSMUSG00000024219	chr17:27909340-27909340	1	67	59	91	141	88
ENSMUST00000023157	chr16:4941415-4964237	Anks3	72615	ENSMUSG00000022515	chr16:4964237-4964237	-1	127	165	118	80	112
ENSMUST00000107747	chr4:47015669-47057306	Anks6	75691	ENSMUSG00000066191	chr4:47057306-47057306	-1	15	6	31	32	40
ENSMUST00000151887	chr1:75192151-75195084	Ankzf1	52231	ENSMUSG00000026199	chr1:75192151-75192151	1	75	123	83	74	103
ENSMUST00000040912	chr9:22331214-22389206	Anln	68743	ENSMUSG00000036777	chr9:22389206-22389206	-1	84	88	184	174	21
ENSMUST00000121758	chr7:144588549-144738543	Ano1	101772	ENSMUSG00000031075	chr7:144738543-144738543	-1	22	52	52	28	13
ENSMUST00000042546	chr9:122175879-122294374	Ano10	102566	ENSMUSG00000037949	chr9:122294374-122294374	-1	270	248	338	268	330
ENSMUST00000099623	chr2:110655201-110950923	Ano3	228432	ENSMUSG00000074968	chr2:110950923-110950923	-1	183	211	247	140	107
ENSMUST00000071874	chr15:95790843-95975464	Ano6	105722	ENSMUSG00000064210	chr15:95790843-95790843	1	520	675	650	853	690
ENSMUST00000093450	chr8:71476023-71486067	Ano8	382014	ENSMUSG00000034863	chr8:71486067-71486067	-1	25	23	86	131	145
ENSMUST00000135395	chr9:62342075-62377672	Anp32a	11737	ENSMUSG00000032249	chr9:62342075-62342075	1	387	434	434	366	512
ENSMUST00000102926	chr4:46450902-46472657	Anp32b	67628	ENSMUSG00000028333	chr4:46450902-46450902	1	1234	1235	1210	670	957
ENSMUST00000165307	chr3:95929246-95947390	Anp32e	66471	ENSMUSG00000015749	chr3:95929246-95929246	1	242	217	370	448	631
ENSMUST00000107392	chr7:79821803-79848210	Anpep	16790	ENSMUSG00000039062	chr7:79848210-79848210	-1	66	83	184	156	113
ENSMUST00000042025	chr6:87133854-87335775	Antxr1	69538	ENSMUSG00000033420	chr6:87335775-87335775	-1	348	211	518	966	465
ENSMUST00000031281	chr5:97882783-98030733	Antxr2	71914	ENSMUSG00000029338	chr5:98030733-98030733	-1	165	213	351	533	457
ENSMUST00000025561	chr19:20373428-20390944	Anxa1	16952	ENSMUSG00000024659	chr19:20390944-20390944	-1	7064	2761	4416	3189	4113
ENSMUST00000022416	chr14:25842156-25886804	Anxa11	100039503	ENSMUSG00000021866	chr14:25842156-25842156	1	22	1	177	181	174
ENSMUST00000034756	chr9:69453620-69491795	Anxa2	12306	ENSMUSG00000032231	chr9:69453620-69453620	1	7060	3772	3260	4107	7060
ENSMUST00000031447	chr5:96793385-96845968	Anxa3	11745	ENSMUSG00000029484	chr5:96793385-96793385	1	4403	1083	567	183	155
ENSMUST00000113675	chr6:86736840-86765910	Anxa4	11746	ENSMUSG00000029994	chr6:86765910-86765910	-1	253	325	460	333	353
ENSMUST00000029266	chr3:36448925-36475843	Anxa5	11747	ENSMUSG00000027712	chr3:36475843-36475843	-1	4124	2180	4774	2180	3202
ENSMUST00000108883	chr11:54979108-55033445	Anxa6	11749	ENSMUSG00000018340	chr11:55033445-55033445	-1	1171	886	1009	1324	2163
ENSMUST00000065504	chr14:20455261-20480133	Anxa7	11750	ENSMUSG00000021814	chr14:20480133-20480133	-1	576	584	729	460	892
ENSMUST00000022519	chr14:34085981-34100571	Anxa8	11752	ENSMUSG00000021950	chr14:34085981-34085981	1	382	334	588	185	125
ENSMUST00000103105	chr11:101330605-101339430	Aoc3	11754	ENSMUSG00000019326	chr11:101330605-101330605	1	3	4	8	90	97
ENSMUST00000051737	chr3:127807264-127837492	Ap1ar	211556	ENSMUSG00000074238	chr3:127837492-127837492	-1	56	31	96	107	165
ENSMUST00000109897	chr11:4986824-5042729	Ap1b1	11764	ENSMUSG00000009090	chr11:4986824-4986824	1	300	314	376	362	323
ENSMUST00000093157	chr8:109778554-109864204	Ap1g1	11765	ENSMUSG00000031731	chr8:109778554-109778554	1	343	281	323	382	432
ENSMUST00000151314	chr14:55098578-55106534	Ap1g2	11766	ENSMUSG00000040701	chr14:55106534-55106534	-1	33	65	49	54	65
ENSMUST00000003117	chr8:72240018-72257385	Ap1m1	11767	ENSMUSG00000003033	chr8:72240018-72240018	1	239	159	249	242	323
ENSMUST00000111080	chr5:137034993-137046135	Ap1s1	11769	ENSMUSG00000004849	chr5:137046135-137046135	-1	885	1135	504	247	377
ENSMUST00000069041	chrX:163909017-163933666	Ap1s2	108012	ENSMUSG00000031367	chrX:163909017-163909017	1	337	370	180	145	190
ENSMUST00000162342	chr1:79606876-79671972	Ap1s3	252903	ENSMUSG00000054702	chr1:79671972-79671972	-1	81	225	40	14	34
ENSMUST00000166972	chr7:44900373-44929496	Ap2a1	11771	ENSMUSG00000060279	chr7:44929496-44929496	-1	367	157	441	432	385
ENSMUST00000003038	chr7:141562180-141633011	Ap2a2	11772	ENSMUSG00000002957	chr7:141562180-141562180	1	677	575	411	470	457
ENSMUST00000176944	chr11:83299024-83333058	Ap2b1	71770	ENSMUSG00000035152	chr11:83299024-83299024	1	821	1298	1047	950	1136
ENSMUST00000090023	chr16:20535478-20544056	Ap2m1	11773	ENSMUSG00000022841	chr16:20535478-20535478	1	1858	1482	1602	1482	1410
ENSMUST00000086112	chr7:16738410-16749290	Ap2s1	232910	ENSMUSG00000008036	chr7:16738410-16738410	1	777	1237	604	305	392
ENSMUST00000022196	chr13:94358960-94566316	Ap3b1	11774	ENSMUSG00000021686	chr13:94358960-94358960	1	317	253	350	275	296
ENSMUST00000020420	chr10:80706978-80742211	Ap3d1	11776	ENSMUSG00000020198	chr10:80742211-80742211	-1	664	464	509	498	439
ENSMUST00000154460	chr14:21031442-21052450	Ap3m1	55946	ENSMUSG00000021824	chr14:21052450-21052450	-1	1457	821	748	402	683
ENSMUST00000163739	chr8:22787354-22805654	Ap3m2	64933	ENSMUSG00000031539	chr8:22805654-22805654	-1	51	62	60	107	97
ENSMUST00000025357	chr18:46741917-46790826	Ap3s1	11777	ENSMUSG00000024480	chr18:46741917-46741917	1	716	468	673	329	383
ENSMUST00000075657	chr7:79875332-79920640	Ap3s2	11778	ENSMUSG00000063801	chr7:79920640-79920640	-1	165	241	217	194	204
ENSMUST00000076599	chr3:103809520-103822023	Ap4b1	67489	ENSMUSG00000032952	chr3:103809520-103809520	1	59	83	61	66	55
ENSMUST00000149254	chr2:127008717-127037344	Ap4e1	108011	ENSMUSG00000001998	chr2:127008717-127008717	1	16	16	25	73	36
ENSMUST00000019662	chr5:138172002-138178708	Ap4m1	11781	ENSMUSG00000019518	chr5:138172002-138172002	1	34	70	34	77	43
ENSMUST00000021338	chr12:51690966-51738939	Ap4s1	11782	ENSMUSG00000020955	chr12:51690966-51690966	1	112	86	25	31	42
ENSMUST00000037473	chr14:49066495-49087723	Ap5m1	74385	ENSMUSG00000036291	chr14:49066495-49066495	1	82	85	59	98	68
ENSMUST00000143546	chr2:131207078-131211447	Ap5s1	69596	ENSMUSG00000068264	chr2:131207078-131207078	1	65	89	61	40	51
ENSMUST00000038699	chr5:142463931-142478715	Ap5z1	231855	ENSMUSG00000039623	chr5:142463931-142463931	1	65	72	80	93	69
ENSMUST00000159110	chr10:90989311-91082662	Apaf1	11783	ENSMUSG00000019979	chr10:91082662-91082662	-1	116	173	158	174	116
ENSMUST00000057798	chr10:81268172-81273246	Apba3	57267	ENSMUSG00000004931	chr10:81268172-81268172	1	103	76	100	116	117
ENSMUST00000191011	chr7:105558483-105581653	Apbb1	11785	ENSMUSG00000037032	chr7:105581653-105581653	-1	108	137	96	150	133
ENSMUST00000014290	chr2:22774094-22875653	Apbb1ip	54519	ENSMUSG00000026786	chr2:22774094-22774094	1	143	189	152	68	94
ENSMUST00000159786	chr5:66298861-66618828	Apbb2	11787	ENSMUSG00000029207	chr5:66618828-66618828	-1	248	268	173	159	163
ENSMUST00000171187	chr18:34220924-34313506	Apc	11789	ENSMUSG00000005871	chr18:34220924-34220924	1	198	181	237	453	434
ENSMUST00000105359	chr10:80295977-80318263	Apc2	23805	ENSMUSG00000020135	chr10:80295977-80295977	1	17	32	44	49	24
ENSMUST00000096554	chr18:62922327-62953195	Apcdd1	494504	ENSMUSG00000071847	chr18:62922327-62922327	1	28	25	132	87	39
ENSMUST00000081309	chr9:108085417-108094480	Apeh	235606	ENSMUSG00000032590	chr9:108094480-108094480	-1	205	282	222	217	188
ENSMUST00000049411	chr14:50924968-50927139	Apex1	11792	ENSMUSG00000035960	chr14:50924968-50924968	1	318	347	302	169	227
ENSMUST00000112725	chrX:150519519-150589844	Apex2	77622	ENSMUSG00000025269	chrX:150589844-150589844	-1	103	124	67	32	51
ENSMUST00000015894	chr3:95893969-95898288	Aph1a	226548	ENSMUSG00000015750	chr3:95893969-95893969	1	456	289	372	361	370
ENSMUST00000034934	chr9:66775202-66795490	Aph1b	208117	ENSMUSG00000032375	chr9:66795490-66795490	-1	148	127	64	72	57
ENSMUST00000028617	chr2:94411682-94438136	Api5	11800	ENSMUSG00000027193	chr2:94438136-94438136	-1	411	344	381	343	328
ENSMUST00000011055	chr2:103073675-103092644	Apip	56369	ENSMUSG00000010911	chr2:103073675-103073675	1	156	204	92	61	69
ENSMUST00000105696	chr4:149127121-149137548	Apitd1	69928	ENSMUSG00000073705	chr4:149137548-149137548	-1	37	57	26	7	6
ENSMUST00000032130	chr6:87628429-87672168	Aplf	72103	ENSMUSG00000030051	chr6:87672168-87672168	-1	56	43	55	34	43
ENSMUST00000039026	chrX:48025146-48034853	Apln	30878	ENSMUSG00000037010	chrX:48034853-48034853	-1	9	54	64	70	48
ENSMUST00000006828	chr7:30434981-30445582	Aplp1	11803	ENSMUSG00000006651	chr7:30445582-30445582	-1	98	55	135	101	74
ENSMUST00000072634	chr9:31149557-31211815	Aplp2	11804	ENSMUSG00000031996	chr9:31211815-31211815	-1	784	1294	1294	2256	1689
ENSMUST00000046399	chr2:150583080-150608567	Apmap	71881	ENSMUSG00000033096	chr2:150608567-150608567	-1	83	53	80	115	188
ENSMUST00000029708	chr3:88056523-88058495	Apoa1bp	246703	ENSMUSG00000028070	chr3:88058495-88058495	-1	225	255	204	146	167
ENSMUST00000112586	chr6:122577792-122602444	Apobec1	11810	ENSMUSG00000040613	chr6:122602444-122602444	-1	14	43	115	66	52
ENSMUST00000177350	chr15:79891659-79905547	Apobec3	80287	ENSMUSG00000009585	chr15:79891659-79891659	1	262	484	217	169	132
ENSMUST00000130560	chr16:31296192-31314808	Apod	11815	ENSMUSG00000022548	chr16:31314808-31314808	-1	23	157	711	1787	11396
ENSMUST00000174064	chr7:19696109-19699166	Apoe	11816	ENSMUSG00000002985	chr7:19699166-19699166	-1	291	740	1932	3179	4103
ENSMUST00000113896	chrX:94367165-94417093	Apoo	68316	ENSMUSG00000079508	chrX:94367165-94367165	1	155	104	50	20	57
ENSMUST00000026599	chrX:112311334-112372755	Apool	68117	ENSMUSG00000025525	chrX:112311334-112311334	1	206	274	122	111	147
ENSMUST00000040519	chr12:111713261-111734220	Apopt1	68020	ENSMUSG00000037787	chr12:111713261-111713261	1	96	86	89	58	71
ENSMUST00000005406	chr16:84954440-85173707	App	11820	ENSMUSG00000022892	chr16:85173707-85173707	-1	2468	1319	4754	6154	4754
ENSMUST00000018625	chr11:85187262-85235130	Appbp2	66884	ENSMUSG00000018481	chr11:85235130-85235130	-1	200	107	202	294	239
ENSMUST00000036570	chr14:26918988-26971232	Appl1	72993	ENSMUSG00000040760	chr14:26971232-26971232	-1	263	275	223	251	240
ENSMUST00000020500	chr10:83600033-83648738	Appl2	216190	ENSMUSG00000020263	chr10:83648738-83648738	-1	53	87	227	533	411
ENSMUST00000006764	chr8:122574637-122576907	Aprt	11821	ENSMUSG00000006589	chr8:122576907-122576907	-1	865	917	497	180	212
ENSMUST00000030119	chr4:40682382-40703194	Aptx	66408	ENSMUSG00000028411	chr4:40703194-40703194	-1	127	142	74	68	94
ENSMUST00000004774	chr6:55336432-55348555	Aqp1	11826	ENSMUSG00000004655	chr6:55336432-55336432	1	86	46	268	1480	1792
ENSMUST00000043160	chr2:114101170-114175339	Aqr	11834	ENSMUSG00000040383	chr2:114175339-114175339	-1	118	49	129	189	147
ENSMUST00000052837	chrX:98149721-98323215	Ar	11835	ENSMUSG00000046532	chrX:98149721-98149721	1	35	100	74	69	65
ENSMUST00000136451	chrX:20797814-20860497	Araf	11836	ENSMUSG00000001127	chrX:20797814-20797814	1	357	428	320	340	414
ENSMUST00000107010	chr7:101348067-101411894	Arap1	69710	ENSMUSG00000032812	chr7:101348067-101348067	1	174	430	359	384	406
ENSMUST00000076623	chr5:62602445-62766198	Arap2	212285	ENSMUSG00000037999	chr5:62766198-62766198	-1	94	85	125	94	82
ENSMUST00000042944	chr18:37972624-37997574	Arap3	106952	ENSMUSG00000024451	chr18:37997574-37997574	-1	8	23	80	198	292
ENSMUST00000034607	chr9:44741564-44767845	Arcn1	213827	ENSMUSG00000032096	chr9:44767845-44767845	-1	591	505	1089	906	941
ENSMUST00000031325	chr5:91139615-91148432	Areg	11839	ENSMUSG00000029378	chr5:91139615-91139615	1	18	91	61	5	3
ENSMUST00000163231	chr12:84918148-84970824	Arel1	68497	ENSMUSG00000042350	chr12:84970824-84970824	-1	48	41	142	212	175
ENSMUST00000061242	chr11:59211414-59228270	Arf1	11840	ENSMUSG00000048076	chr11:59228270-59228270	-1	1101	873	1632	1254	1476
ENSMUST00000057921	chr11:103966739-103985337	Arf2	11841	ENSMUSG00000062421	chr11:103966739-103966739	1	245	118	107	142	165
ENSMUST00000053183	chr15:98737621-98763211	Arf3	11842	ENSMUSG00000051853	chr15:98763211-98763211	-1	416	493	620	683	538
ENSMUST00000022429	chr14:26638074-26657258	Arf4	11843	ENSMUSG00000021877	chr14:26638074-26638074	1	2169	2378	2479	1299	1939
ENSMUST00000020717	chr6:28423560-28426602	Arf5	11844	ENSMUSG00000020440	chr6:28423560-28423560	1	359	576	346	258	320
ENSMUST00000050063	chr12:69372150-69375979	Arf6	11845	ENSMUSG00000044147	chr12:69372150-69372150	1	460	409	558	414	357
ENSMUST00000108862	chr2:180967225-180982458	Arfgap1	228998	ENSMUSG00000027575	chr2:180967225-180967225	1	328	388	312	279	364
ENSMUST00000080008	chr2:91264974-91276931	Arfgap2	77038	ENSMUSG00000027255	chr2:91264974-91264974	1	293	351	300	286	348
ENSMUST00000067215	chr15:83299740-83350247	Arfgap3	66251	ENSMUSG00000054277	chr15:83350247-83350247	-1	138	128	217	186	211
ENSMUST00000088615	chr1:10137571-10232670	Arfgef1	211673	ENSMUSG00000067851	chr1:10232670-10232670	-1	320	294	260	388	316
ENSMUST00000099078	chr2:166805588-166898052	Arfgef2	99371	ENSMUSG00000074582	chr2:166805588-166805588	1	198	114	132	217	162
ENSMUST00000098990	chr3:84496093-84582534	Arfip1	99889	ENSMUSG00000074513	chr3:84582534-84582534	-1	181	87	189	271	187
ENSMUST00000131446	chr7:105634203-105640416	Arfip2	76932	ENSMUSG00000030881	chr7:105640416-105640416	-1	179	130	170	151	180
ENSMUST00000185118	chr2:181357829-181365342	Arfrp1	76688	ENSMUSG00000038671	chr2:181365342-181365342	-1	192	119	116	111	141
ENSMUST00000048545	chr8:8666577-8690537	Arglu1	234023	ENSMUSG00000040459	chr8:8690537-8690537	-1	380	455	279	200	347
ENSMUST00000111331	chr2:91650118-91672326	Arhgap1	228359	ENSMUSG00000027247	chr2:91650118-91650118	1	351	223	315	401	343
ENSMUST00000076316	chr8:77250366-77517907	Arhgap10	78514	ENSMUSG00000037148	chr8:77517907-77517907	-1	154	233	123	67	67
ENSMUST00000102545	chr2:113831546-113848656	Arhgap11a	228482	ENSMUSG00000041219	chr2:113848656-113848656	-1	48	93	121	91	25
ENSMUST00000182066	chr18:6024427-6112363	Arhgap12	75415	ENSMUSG00000041225	chr18:6112363-6112363	-1	148	99	119	145	168
ENSMUST00000167309	chr7:123279150-123369915	Arhgap17	70497	ENSMUSG00000030766	chr7:123369915-123369915	-1	163	121	182	193	186
ENSMUST00000176060	chr10:26753421-26860732	Arhgap18	73910	ENSMUSG00000039031	chr10:26753421-26753421	1	34	135	90	98	74
ENSMUST00000026150	chr19:41766588-41802047	Arhgap19	71085	ENSMUSG00000025154	chr19:41802047-41802047	-1	34	28	86	73	43
ENSMUST00000124907	chr9:51765337-51790249	Arhgap20	244867	ENSMUSG00000053199	chr9:51765337-51765337	1	0	16	21	87	95
ENSMUST00000114594	chr2:20847919-20968881	Arhgap21	71435	ENSMUSG00000036591	chr2:20968881-20968881	-1	169	182	217	351	246
ENSMUST00000165792	chr14:33214026-33217006	Arhgap22	239027	ENSMUSG00000063506	chr14:33214026-33214026	1	32	188	174	62	75
ENSMUST00000121799	chr11:97415533-97502402	Arhgap23	58996	ENSMUSG00000049807	chr11:97415533-97415533	1	217	135	226	303	234
ENSMUST00000094559	chr5:102481391-102897829	Arhgap24	231532	ENSMUSG00000057315	chr5:102481391-102481391	1	105	54	208	248	432
ENSMUST00000024840	chr17:67842713-68004120	Arhgap28	268970	ENSMUSG00000024043	chr17:68004120-68004120	-1	85	133	97	123	94
ENSMUST00000037958	chr3:121953229-122016677	Arhgap29	214137	ENSMUSG00000039831	chr3:121953229-121953229	1	462	254	194	269	244
ENSMUST00000023487	chr16:38598340-38713274	Arhgap31	12549	ENSMUSG00000022799	chr16:38713274-38713274	-1	137	125	174	476	280
ENSMUST00000174641	chr9:32116136-32268446	Arhgap32	330914	ENSMUSG00000041444	chr9:32116136-32116136	1	38	45	55	95	70
ENSMUST00000075845	chr7:16493719-16614993	Arhgap35	232906	ENSMUSG00000058230	chr7:16614993-16614993	-1	391	497	577	689	471
ENSMUST00000036176	chr15:76723985-76818083	Arhgap39	223666	ENSMUSG00000033697	chr15:76818083-76818083	-1	34	32	44	128	166
ENSMUST00000093893	chr9:8994329-9239101	Arhgap42	71544	ENSMUSG00000050730	chr9:9239101-9239101	-1	209	138	86	155	174
ENSMUST00000047463	chr11:65002039-65162961	Arhgap44	216831	ENSMUSG00000033389	chr11:65162961-65162961	-1	38	61	35	28	16
ENSMUST00000110725	chr12:52516077-52567852	Arhgap5	11855	ENSMUSG00000035133	chr12:52516077-52516077	1	71	56	77	182	111
ENSMUST00000033721	chrX:168795099-169304435	Arhgap6	11856	ENSMUSG00000031355	chrX:168795099-168795099	1	84	147	150	85	82
ENSMUST00000106197	chr11:120578104-120581624	Arhgdia	192662	ENSMUSG00000025132	chr11:120581624-120581624	-1	1437	1171	1513	1456	1455
ENSMUST00000032344	chr6:136923523-136941756	Arhgdib	11857	ENSMUSG00000030220	chr6:136941756-136941756	-1	1210	1400	938	329	241
ENSMUST00000176961	chr17:26196226-26201143	Arhgdig	14570	ENSMUSG00000073433	chr17:26201143-26201143	-1	48	42	6	0	0
ENSMUST00000117796	chr7:24902912-24926592	Arhgef1	16801	ENSMUSG00000040940	chr7:24902912-24902912	1	238	220	383	461	537
ENSMUST00000084207	chr8:14911663-15001085	Arhgef10	234094	ENSMUSG00000071176	chr8:14911663-14911663	1	97	63	65	248	184
ENSMUST00000069623	chr4:140514485-140666012	Arhgef10l	72754	ENSMUSG00000040964	chr4:140666012-140666012	-1	45	26	89	260	258
ENSMUST00000039476	chr3:87617575-87738033	Arhgef11	213498	ENSMUSG00000041977	chr3:87617575-87617575	1	12	5	122	386	306
ENSMUST00000165665	chr9:42963842-43105718	Arhgef12	69632	ENSMUSG00000059495	chr9:43105718-43105718	-1	198	297	467	1191	677
ENSMUST00000107032	chr7:100869746-100932161	Arhgef17	207212	ENSMUSG00000032875	chr7:100932161-100932161	-1	252	265	294	560	236
ENSMUST00000131773	chr8:3393006-3450640	Arhgef18	102098	ENSMUSG00000004568	chr8:3393006-3393006	1	166	138	122	144	127
ENSMUST00000141834	chr4:141239499-141246412	Arhgef19	213649	ENSMUSG00000028919	chr4:141239499-141239499	1	22	36	40	116	182
ENSMUST00000176226	chr3:88607454-88614577	Arhgef2	16800	ENSMUSG00000028059	chr3:88607454-88607454	1	215	301	287	330	368
ENSMUST00000019611	chr10:127182521-127190054	Arhgef25	52666	ENSMUSG00000019467	chr10:127190054-127190054	-1	344	459	368	440	511
ENSMUST00000079300	chr3:62338344-62462221	Arhgef26	622434	ENSMUSG00000036885	chr3:62338344-62338344	1	34	22	56	242	306
ENSMUST00000109426	chr13:97898595-98206165	Arhgef28	110596	ENSMUSG00000021662	chr13:98206165-98206165	-1	128	125	118	57	35
ENSMUST00000049206	chr14:27238039-27403904	Arhgef3	71704	ENSMUSG00000021895	chr14:27238039-27238039	1	18	32	78	269	245
ENSMUST00000159747	chr1:34678188-34812739	Arhgef4	226970	ENSMUSG00000037509	chr1:34678188-34678188	1	19	53	76	54	31
ENSMUST00000182649	chr14:51984719-51987467	Arhgef40	268739	ENSMUSG00000004562	chr14:51984719-51984719	1	198	394	482	580	664
ENSMUST00000031750	chr6:43265582-43289320	Arhgef5	54324	ENSMUSG00000033542	chr6:43265582-43265582	1	178	208	131	121	89
ENSMUST00000151768	chrX:57231485-57240889	Arhgef6	73341	ENSMUSG00000031133	chrX:57240889-57240889	-1	34	57	74	121	61
ENSMUST00000074856	chr8:11758354-11835219	Arhgef7	54126	ENSMUSG00000031511	chr8:11758354-11758354	1	141	184	277	389	319
ENSMUST00000113876	chrX:95048935-95166361	Arhgef9	236915	ENSMUSG00000025656	chrX:95166361-95166361	-1	83	94	113	130	138
ENSMUST00000145664	chr4:133679008-133753611	Arid1a	93760	ENSMUSG00000007880	chr4:133753611-133753611	-1	185	227	235	525	414
ENSMUST00000124362	chr17:4994332-5097733	Arid1b	239985	ENSMUSG00000069729	chr17:4994332-4994332	1	109	89	133	244	162
ENSMUST00000134985	chr15:96287518-96352038	Arid2	77044	ENSMUSG00000033237	chr15:96287518-96287518	1	82	118	75	155	125
ENSMUST00000046305	chr12:71015990-71098592	Arid4a	238247	ENSMUSG00000048118	chr12:71015990-71015990	1	24	18	27	69	47
ENSMUST00000110534	chr13:14063792-14199362	Arid4b	94246	ENSMUSG00000039219	chr13:14063792-14063792	1	165	162	183	237	173
ENSMUST00000126413	chr1:36307733-36319203	Arid5a	214855	ENSMUSG00000037447	chr1:36307733-36307733	1	34	29	42	70	59
ENSMUST00000171975	chr9:59388258-59486614	Arih1	23806	ENSMUSG00000025234	chr9:59486614-59486614	-1	768	492	582	545	575
ENSMUST00000013338	chr9:108602942-108649380	Arih2	23807	ENSMUSG00000064145	chr9:108649380-108649380	-1	294	349	215	198	236
ENSMUST00000170137	chr10:88730858-88735911	Arl1	104303	ENSMUSG00000060904	chr10:88730858-88730858	1	567	465	628	463	636
ENSMUST00000089289	chr16:62793685-62847040	Arl13b	68146	ENSMUSG00000022911	chr16:62847040-62847040	-1	65	15	100	138	113
ENSMUST00000028536	chr2:106962527-106974424	Arl14ep	212772	ENSMUSG00000027122	chr2:106974424-106974424	-1	135	100	109	91	82
ENSMUST00000091201	chr13:113794505-114157461	Arl15	218639	ENSMUSG00000042348	chr13:113794505-113794505	1	59	36	44	77	45
ENSMUST00000143233	chr11:120464866-120467607	Arl16	70317	ENSMUSG00000057594	chr11:120467607-120467607	-1	31	50	38	24	23
ENSMUST00000134821	chr19:6134374-6141140	Arl2	56327	ENSMUSG00000024944	chr19:6141140-6141140	-1	383	507	238	168	226
ENSMUST00000034228	chr8:94666755-94674417	Arl2bp	107566	ENSMUSG00000031776	chr8:94666755-94666755	1	325	278	330	374	445
ENSMUST00000026009	chr19:46531109-46573085	Arl3	56350	ENSMUSG00000025035	chr19:46573085-46573085	-1	226	343	184	102	163
ENSMUST00000101472	chr12:40035822-40038025	Arl4a	11861	ENSMUSG00000047446	chr12:40038025-40038025	-1	68	170	64	58	74
ENSMUST00000051236	chr1:88673125-88701876	Arl4c	320982	ENSMUSG00000049866	chr1:88701876-88701876	-1	216	263	220	64	35
ENSMUST00000036541	chr2:52397951-52424901	Arl5a	75423	ENSMUSG00000036093	chr2:52424901-52424901	-1	596	341	831	525	490
ENSMUST00000017562	chr2:15049395-15078371	Arl5b	75869	ENSMUSG00000017418	chr2:15049395-15049395	1	91	47	99	114	115
ENSMUST00000023405	chr16:59612949-59639167	Arl6	56297	ENSMUSG00000022722	chr16:59639167-59639167	-1	105	73	97	73	91
ENSMUST00000032888	chr7:118118891-118129625	Arl6ip1	54208	ENSMUSG00000030654	chr7:118129625-118129625	-1	510	863	784	535	531
ENSMUST00000031351	chr5:124116099-124118196	Arl6ip4	65105	ENSMUSG00000029404	chr5:124116099-124116099	1	300	231	169	112	135
ENSMUST00000044681	chr6:97210689-97233315	Arl6ip5	65106	ENSMUSG00000035199	chr6:97210689-97210689	1	744	517	696	440	817
ENSMUST00000028336	chr2:53192088-53219220	Arl6ip6	65103	ENSMUSG00000026960	chr2:53192088-53192088	1	107	67	105	107	135
ENSMUST00000027684	chr1:135146824-135156269	Arl8a	68724	ENSMUSG00000026426	chr1:135146824-135146824	1	435	216	570	516	405
ENSMUST00000032196	chr6:108783059-108823723	Arl8b	67166	ENSMUSG00000030105	chr6:108783059-108783059	1	581	541	630	468	436
ENSMUST00000029125	chr3:19132146-19163065	Armc1	74252	ENSMUSG00000027599	chr3:19163065-19163065	-1	269	274	190	149	141
ENSMUST00000072896	chr5:21645879-21662694	Armc10	67211	ENSMUSG00000038525	chr5:21645879-21645879	1	127	108	95	127	151
ENSMUST00000044660	chr7:128237357-128245100	Armc5	233912	ENSMUSG00000042178	chr7:128237357-128237357	1	111	144	93	90	94
ENSMUST00000019679	chr8:70220172-70234466	Armc6	76813	ENSMUSG00000002343	chr8:70234466-70234466	-1	154	90	84	84	105
ENSMUST00000035240	chr11:115475667-115490467	Armc7	276905	ENSMUSG00000057219	chr11:115475667-115475667	1	42	40	28	23	27
ENSMUST00000035043	chr9:99478372-99568899	Armc8	74125	ENSMUSG00000032468	chr9:99568899-99568899	-1	96	75	100	98	137
ENSMUST00000123618	chr1:86154780-86246326	Armc9	78795	ENSMUSG00000062590	chr1:86154780-86154780	1	106	100	74	54	59
ENSMUST00000113199	chrX:134717988-134721910	Armcx1	78248	ENSMUSG00000033460	chrX:134717988-134717988	1	120	82	182	194	142
ENSMUST00000119010	chrX:134804145-134807525	Armcx2	67416	ENSMUSG00000033436	chrX:134807525-134807525	-1	311	182	263	351	223
ENSMUST00000081834	chrX:134756595-134761425	Armcx3	71703	ENSMUSG00000049047	chrX:134756595-134756595	1	262	181	331	442	436
ENSMUST00000124226	chrX:134686519-134696757	Armcx4	100503043	ENSMUSG00000049804	chrX:134686519-134686519	1	72	50	79	140	72
ENSMUST00000052431	chrX:134748463-134751417	Armcx6	278097	ENSMUSG00000050394	chrX:134751417-134751417	-1	53	60	64	45	40
ENSMUST00000147765	chr3:95434388-95491622	Arnt	11863	ENSMUSG00000015522	chr3:95434388-95434388	1	148	214	232	373	274
ENSMUST00000085077	chr7:84246281-84409959	Arnt2	11864	ENSMUSG00000015709	chr7:84409959-84409959	-1	39	43	60	123	47
ENSMUST00000047321	chr7:113207465-113314122	Arntl	11865	ENSMUSG00000055116	chr7:113207465-113207465	1	76	31	34	34	47
ENSMUST00000031625	chr5:145083830-145108761	Arpc1a	56443	ENSMUSG00000029621	chr5:145083830-145083830	1	455	705	527	558	884
ENSMUST00000085679	chr5:145114215-145129699	Arpc1b	434782	ENSMUSG00000029622	chr5:145114215-145114215	1	1214	1853	2606	2754	3464
ENSMUST00000185733	chr1:74236084-74236888	Arpc2	76709	ENSMUSG00000006304	chr1:74236084-74236084	1	2049	1522	1486	744	1051
ENSMUST00000102525	chr5:122391878-122406179	Arpc3	56378	ENSMUSG00000029465	chr5:122391878-122391878	1	592	531	659	394	473
ENSMUST00000156898	chr6:113378115-113390448	Arpc4	68089	ENSMUSG00000079426	chr6:113378115-113378115	1	930	1276	591	372	422
ENSMUST00000077755	chr1:152766542-152775597	Arpc5	67771	ENSMUSG00000008475	chr1:152766542-152766542	1	938	1234	610	421	610
ENSMUST00000112862	chr2:39008076-39015877	Arpc5l	74192	ENSMUSG00000026755	chr2:39008076-39008076	1	374	546	262	180	193
ENSMUST00000168166	chr9:75037614-75060294	Arpp19	59046	ENSMUSG00000007656	chr9:75037614-75037614	1	887	1857	475	317	330
ENSMUST00000098266	chr7:99535466-99606771	Arrb1	109689	ENSMUSG00000018909	chr7:99535466-99535466	1	16	20	40	94	100
ENSMUST00000124112	chr11:70432635-70435996	Arrb2	216869	ENSMUSG00000060216	chr11:70432635-70432635	1	35	77	65	68	85
ENSMUST00000102935	chr2:24925352-24935163	Arrdc1	215705	ENSMUSG00000026972	chr2:24935163-24935163	-1	72	107	39	61	89
ENSMUST00000159090	chr13:80883384-80889643	Arrdc3	105171	ENSMUSG00000074794	chr13:80883384-80883384	1	112	108	184	210	220
ENSMUST00000048068	chr7:68737045-68749241	Arrdc4	66412	ENSMUSG00000042659	chr7:68749241-68749241	-1	41	75	98	77	88
ENSMUST00000165199	chr15:89472476-89477425	Arsa	11883	ENSMUSG00000022620	chr15:89477425-89477425	-1	135	156	249	276	225
ENSMUST00000091403	chr13:93771679-93943016	Arsb	11881	ENSMUSG00000042082	chr13:93771679-93771679	1	76	151	136	215	148
ENSMUST00000093976	chr3:126363827-126440374	Arsj	271970	ENSMUSG00000046561	chr3:126363827-126363827	1	14	15	22	43	54
ENSMUST00000120573	chr13:76060422-76098648	Arsk	77041	ENSMUSG00000021592	chr13:76098648-76098648	-1	55	29	38	63	71
ENSMUST00000154245	chr5:92331827-92392934	Art3	109979	ENSMUSG00000034842	chr5:92331827-92331827	1	0	0	9	68	58
ENSMUST00000070816	chr4:117926162-117929763	Artn	11876	ENSMUSG00000028539	chr4:117929763-117929763	-1	5	22	79	411	676
ENSMUST00000034463	chr8:124722139-124734123	Arv1	68865	ENSMUSG00000031982	chr8:124722139-124722139	1	44	35	14	12	14
ENSMUST00000115614	chr16:18348182-18407076	Arvcf	11877	ENSMUSG00000000325	chr16:18348182-18348182	1	77	130	148	157	170
ENSMUST00000057625	chrX:136033367-136034946	Arxes1	76976	ENSMUSG00000048355	chrX:136033367-136033367	1	41	21	11	15	33
ENSMUST00000058119	chrX:135993824-135995355	Arxes2	76976	ENSMUSG00000048040	chrX:135993824-135993824	1	170	82	71	68	92
ENSMUST00000034000	chr8:41340197-41374773	Asah1	11886	ENSMUSG00000031591	chr8:41374773-41374773	-1	896	331	1239	1277	1120
ENSMUST00000096119	chr19:31984654-32061469	Asah2	54447	ENSMUSG00000024887	chr19:32061469-32061469	-1	15	47	89	106	60
ENSMUST00000177371	chr15:64086857-64312673	Asap1	13196	ENSMUSG00000022377	chr15:64312673-64312673	-1	460	412	413	459	249
ENSMUST00000064595	chr12:21111748-21270171	Asap2	211914	ENSMUSG00000052632	chr12:21111748-21111748	1	21	10	69	215	121
ENSMUST00000047526	chr4:136206365-136245216	Asap3	230837	ENSMUSG00000036995	chr4:136206365-136206365	1	28	104	83	97	57
ENSMUST00000086843	chr1:91540544-91556088	Asb1	65247	ENSMUSG00000026311	chr1:91540544-91540544	1	80	96	52	72	65
ENSMUST00000042288	chr13:3634032-3651774	Asb13	142688	ENSMUSG00000033781	chr13:3634032-3634032	1	42	43	24	25	20
ENSMUST00000086882	chr1:89950220-90014577	Asb18	208372	ENSMUSG00000067081	chr1:90014577-90014577	-1	45	69	32	34	18
ENSMUST00000020551	chr11:30954395-31102704	Asb3	65257	ENSMUSG00000020305	chr11:30954395-30954395	1	85	84	84	66	81
ENSMUST00000041726	chr2:30823097-30830333	Asb6	72323	ENSMUSG00000039483	chr2:30830333-30830333	-1	136	86	115	118	116
ENSMUST00000131320	chr7:66644565-66688884	Asb7	117589	ENSMUSG00000030509	chr7:66688884-66688884	-1	74	74	53	64	75
ENSMUST00000143400	chr15:98134637-98165625	Asb8	78541	ENSMUSG00000048175	chr15:98165625-98165625	-1	221	211	148	117	127
ENSMUST00000050516	chr10:60002805-60099990	Ascc1	69090	ENSMUSG00000044475	chr10:60002805-60002805	1	206	318	118	71	102
ENSMUST00000070257	chr11:4637747-4683385	Ascc2	75452	ENSMUSG00000020412	chr11:4637747-4637747	1	211	189	165	162	123
ENSMUST00000035606	chr10:50592669-50851202	Ascc3	77987	ENSMUSG00000038774	chr10:50592669-50592669	1	256	161	226	212	182
ENSMUST00000020004	chr10:53596961-53609213	Asf1a	66403	ENSMUSG00000019857	chr10:53596961-53596961	1	99	55	79	46	70
ENSMUST00000005607	chr8:83955507-83970197	Asf1b	66929	ENSMUSG00000005470	chr8:83955507-83955507	1	48	82	54	34	9
ENSMUST00000186583	chr3:88950622-89079375	Ash1l	192195	ENSMUSG00000028053	chr3:88950622-88950622	1	132	133	174	390	266
ENSMUST00000068892	chr8:25816191-25840779	Ash2l	23808	ENSMUSG00000031575	chr8:25840779-25840779	-1	299	239	199	195	198
ENSMUST00000161094	chr5:130011258-130024381	Asl	109900	ENSMUSG00000025533	chr5:130024381-130024381	-1	245	172	123	89	95
ENSMUST00000064314	chr8:85017934-85025278	Asna1	56495	ENSMUSG00000052456	chr8:85025278-85025278	-1	493	213	326	205	176
ENSMUST00000115542	chr6:7675169-7692871	Asns	102641622	ENSMUSG00000029752	chr6:7692871-7692871	-1	297	204	170	70	110
ENSMUST00000027264	chr1:53344617-53352752	Asnsd1	70396	ENSMUSG00000026095	chr1:53352752-53352752	-1	383	459	318	194	204
ENSMUST00000021119	chr11:73304992-73324634	Aspa	11484	ENSMUSG00000020774	chr11:73324634-73324634	-1	22	28	39	145	1562
ENSMUST00000151232	chr4:9448069-9475458	Asph	65973	ENSMUSG00000028207	chr4:9475458-9475458	-1	209	367	1067	647	342
ENSMUST00000053364	chr1:139454775-139494090	Aspm	12316	ENSMUSG00000033952	chr1:139454775-139454775	1	28	46	66	69	13
ENSMUST00000021820	chr13:49544443-49567557	Aspn	66695	ENSMUSG00000021388	chr13:49544443-49544443	1	218	197	104	135	167
ENSMUST00000169964	chr11:120672973-120674346	Aspscr1	68938	ENSMUSG00000025142	chr11:120672973-120672973	1	198	312	155	98	137
ENSMUST00000049948	chr19:9109868-9135636	Asrgl1	66514	ENSMUSG00000024654	chr19:9135636-9135636	-1	54	91	55	89	62
ENSMUST00000102840	chr2:31470207-31520672	Ass1	11898	ENSMUSG00000076441	chr2:31470207-31470207	1	1008	342	1405	463	290
ENSMUST00000035181	chr9:105395392-105405758	Aste1	66595	ENSMUSG00000032567	chr9:105395392-105395392	1	67	26	24	24	48
ENSMUST00000068214	chr4:65380803-66404611	Astn2	56079	ENSMUSG00000028373	chr4:66404611-66404611	-1	29	20	74	423	932
ENSMUST00000139979	chr6:146549632-146554635	Asun	71177	ENSMUSG00000040250	chr6:146554635-146554635	-1	216	193	229	142	200
ENSMUST00000109790	chr2:153345845-153404007	Asxl1	228790	ENSMUSG00000042548	chr2:153345845-153345845	1	226	257	226	326	273
ENSMUST00000092003	chr12:3426857-3506852	Asxl2	75302	ENSMUSG00000037486	chr12:3426857-3426857	1	182	175	177	213	179
ENSMUST00000153836	chr18:22344883-22378950	Asxl3	211961	ENSMUSG00000045215	chr18:22344883-22344883	1	52	47	26	44	44
ENSMUST00000070210	chr19:32672563-32712298	Atad1	67979	ENSMUSG00000013662	chr19:32712298-32712298	-1	410	259	343	312	324
ENSMUST00000038194	chr15:58094047-58135082	Atad2	70472	ENSMUSG00000022360	chr15:58135082-58135082	-1	100	179	104	87	53
ENSMUST00000045664	chr12:4917404-5044047	Atad2b	320817	ENSMUSG00000052812	chr12:4917404-4917404	1	45	47	27	76	36
ENSMUST00000030903	chr4:155740641-155761093	Atad3a	108888	ENSMUSG00000029036	chr4:155761093-155761093	-1	303	194	184	140	154
ENSMUST00000061052	chr17:35897595-35910075	Atat1	73242	ENSMUSG00000024426	chr17:35910075-35910075	-1	48	58	99	162	182
ENSMUST00000033139	chr7:130391526-130519539	Ate1	11907	ENSMUSG00000030850	chr7:130519539-130519539	-1	161	177	147	166	136
ENSMUST00000023769	chr15:100227819-100261244	Atf1	100040260	ENSMUSG00000023027	chr15:100227819-100227819	1	145	85	165	160	151
ENSMUST00000124737	chr2:73816509-73845505	Atf2	102641666	ENSMUSG00000027104	chr2:73845505-73845505	-1	264	237	214	211	230
ENSMUST00000027941	chr1:191170296-191183340	Atf3	11910	ENSMUSG00000026628	chr1:191183340-191183340	-1	90	40	49	262	1793
ENSMUST00000109605	chr15:80255184-80257540	Atf4	11911	ENSMUSG00000042406	chr15:80255184-80255184	1	740	346	556	403	514
ENSMUST00000107893	chr7:44812257-44815658	Atf5	107503	ENSMUSG00000038539	chr7:44815658-44815658	-1	771	305	450	251	294
ENSMUST00000027974	chr1:170704674-170867771	Atf6	226641	ENSMUSG00000026663	chr1:170867771-170867771	-1	123	108	120	164	207
ENSMUST00000015605	chr17:34647146-34655074	Atf6b	12915	ENSMUSG00000015461	chr17:34647146-34647146	1	177	85	232	254	220
ENSMUST00000184906	chr15:102525946-102625073	Atf7	223922	ENSMUSG00000099083	chr15:102625073-102625073	-1	146	99	186	351	292
ENSMUST00000032335	chr6:136518802-136611038	Atf7ip	54343	ENSMUSG00000030213	chr6:136518802-136518802	1	259	454	438	448	376
ENSMUST00000022119	chr13:90935349-91223987	Atg10	66795	ENSMUSG00000021619	chr13:91223987-91223987	-1	50	82	42	32	34
ENSMUST00000048393	chr15:101284301-101290934	Atg101	68118	ENSMUSG00000037204	chr15:101284301-101284301	1	183	258	113	81	95
ENSMUST00000035648	chr18:46732417-46741579	Atg12	67526	ENSMUSG00000032905	chr18:46741579-46741579	-1	289	206	268	183	174
ENSMUST00000028678	chr2:91674619-91710519	Atg13	51897	ENSMUSG00000027244	chr2:91710519-91710519	-1	133	191	155	177	240
ENSMUST00000042988	chr14:47540894-47568434	Atg14	100504663	ENSMUSG00000037526	chr14:47568434-47568434	-1	49	46	67	52	58
ENSMUST00000144047	chr1:87755870-87771398	Atg16l1	77040	ENSMUSG00000026289	chr1:87755870-87755870	1	163	281	159	145	165
ENSMUST00000045351	chr19:6241668-6262335	Atg2a	329015	ENSMUSG00000024773	chr19:6241668-6241668	1	94	141	125	200	122
ENSMUST00000041055	chr12:105613539-105685241	Atg2b	76559	ENSMUSG00000041341	chr12:105685241-105685241	-1	211	131	185	195	157
ENSMUST00000023343	chr16:45158785-45188538	Atg3	67841	ENSMUSG00000022663	chr16:45158785-45158785	1	450	201	315	198	289
ENSMUST00000112971	chrX:140956907-141164270	Atg4a	666468	ENSMUSG00000079418	chrX:140956907-140956907	1	71	59	74	100	96
ENSMUST00000149436	chr1:93751500-93775683	Atg4b	66615	ENSMUSG00000026280	chr1:93751500-93751500	1	205	312	195	188	216
ENSMUST00000030279	chr4:99193934-99259787	Atg4c	242557	ENSMUSG00000028550	chr4:99193934-99193934	1	23	4	29	48	46
ENSMUST00000065005	chr9:21265299-21274368	Atg4d	235040	ENSMUSG00000002820	chr9:21265299-21265299	1	62	89	27	29	50
ENSMUST00000039286	chr10:44268358-44364291	Atg5	11793	ENSMUSG00000038160	chr10:44268358-44268358	1	179	170	122	70	67
ENSMUST00000032457	chr6:114643097-114860614	Atg7	74244	ENSMUSG00000030314	chr6:114643097-114643097	1	244	290	316	209	192
ENSMUST00000189702	chr1:75180860-75191926	Atg9a	245860	ENSMUSG00000033124	chr1:75191926-75191926	-1	119	72	137	163	136
ENSMUST00000059401	chr5:24384181-24392143	Atg9b	213948	ENSMUSG00000038295	chr5:24392143-24392143	-1	1	59	44	10	0
ENSMUST00000164337	chr7:140941391-140947656	Athl1	212974	ENSMUSG00000062031	chr7:140941391-140941391	1	46	77	93	141	129
ENSMUST00000027384	chr1:71557150-71579631	Atic	108147	ENSMUSG00000026192	chr1:71557150-71557150	1	478	154	282	167	202
ENSMUST00000112437	chr17:79848392-79896123	Atl2	56298	ENSMUSG00000059811	chr17:79896123-79896123	-1	136	98	103	94	114
ENSMUST00000170373	chr19:7494040-7538608	Atl3	109168	ENSMUSG00000024759	chr19:7494040-7494040	1	205	193	243	538	391
ENSMUST00000118282	chr9:53439149-53536740	Atm	11920	ENSMUSG00000034218	chr9:53536740-53536740	-1	74	87	72	114	60
ENSMUST00000109099	chr8:116943393-116960445	Atmin	234776	ENSMUSG00000047388	chr8:116943393-116943393	1	81	74	66	92	60
ENSMUST00000129411	chr6:124739189-124756021	Atn1	13498	ENSMUSG00000004263	chr6:124756021-124756021	-1	245	140	484	706	599
ENSMUST00000042646	chr6:72206177-72235577	Atoh8	71093	ENSMUSG00000037621	chr6:72235577-72235577	-1	251	35	46	82	117
ENSMUST00000108857	chr11:55446641-55461239	Atox1	11927	ENSMUSG00000018585	chr11:55461239-55461239	-1	524	801	324	172	352
ENSMUST00000168747	chr7:58658202-58829426	Atp10a	11982	ENSMUSG00000025324	chr7:58658202-58658202	1	82	84	60	48	44
ENSMUST00000126664	chr5:72203329-72298775	Atp10d		ENSMUSG00000046808	chr5:72203329-72203329	1	38	46	17	15	19
ENSMUST00000033818	chr8:12757014-12868728	Atp11a	50770	ENSMUSG00000031441	chr8:12757014-12757014	1	210	157	295	567	310
ENSMUST00000108186	chr3:35754134-35829688	Atp11b	76295	ENSMUSG00000037400	chr3:35754134-35754134	1	110	113	185	216	204
ENSMUST00000154051	chrX:60223290-60592698	Atp11c	320940	ENSMUSG00000062949	chrX:60592698-60592698	-1	92	89	111	123	105
ENSMUST00000034326	chr8:69791163-69807749	Atp13a1	170759	ENSMUSG00000031862	chr8:69791163-69791163	1	223	184	190	195	211
ENSMUST00000168047	chr4:140986873-141005087	Atp13a2	74772	ENSMUSG00000036622	chr4:140986873-140986873	1	118	202	252	298	224
ENSMUST00000061350	chr16:30312423-30388530	Atp13a3	224088	ENSMUSG00000022533	chr16:30388530-30388530	-1	452	409	644	667	402
ENSMUST00000036493	chr3:101576219-101604603	Atp1a1	11928	ENSMUSG00000033161	chr3:101604603-101604603	-1	1636	544	1407	1238	1047
ENSMUST00000085913	chr1:172271709-172298064	Atp1a2	98660	ENSMUSG00000007097	chr1:172298064-172298064	-1	2	2	9	87	48
ENSMUST00000027863	chr1:164437267-164458355	Atp1b1	11931	ENSMUSG00000026576	chr1:164458355-164458355	-1	200	67	209	199	149
ENSMUST00000047889	chr11:69599736-69605829	Atp1b2	11932	ENSMUSG00000041329	chr11:69605829-69605829	-1	2	4	29	269	95
ENSMUST00000034983	chr9:96332655-96364442	Atp1b3	11933	ENSMUSG00000032412	chr9:96364442-96364442	-1	748	896	919	450	557
ENSMUST00000179939	chr5:122442702-122502225	Atp2a2	11938	ENSMUSG00000029467	chr5:122502225-122502225	-1	607	375	963	1196	1019
ENSMUST00000020107	chr10:98915152-99026143	Atp2b1	67972	ENSMUSG00000019943	chr10:98915152-98915152	1	255	216	434	479	494
ENSMUST00000143567	chr1:133699457-133801041	Atp2b4	381290	ENSMUSG00000026463	chr1:133801041-133801041	-1	51	48	51	224	174
ENSMUST00000177293	chr9:105403539-105461030	Atp2c1	235574	ENSMUSG00000032570	chr9:105461030-105461030	-1	180	241	275	535	596
ENSMUST00000026495	chr18:77773729-77782869	Atp5a1	11946	ENSMUSG00000025428	chr18:77773729-77773729	1	2598	2468	3171	2746	2746
ENSMUST00000026459	chr10:128083273-128090391	Atp5b	11947	ENSMUSG00000025393	chr10:128083273-128083273	1	7073	5298	11442	4124	6188
ENSMUST00000026887	chr2:10056016-10080427	Atp5c1	11949	ENSMUSG00000025781	chr2:10080427-10080427	-1	1235	1927	981	567	764
ENSMUST00000150347	chr10:80138632-80142400	Atp5d	66043	ENSMUSG00000003072	chr10:80138632-80138632	1	856	949	540	322	364
ENSMUST00000016396	chr2:174461072-174464105	Atp5e	67126	ENSMUSG00000016252	chr2:174464105-174464105	-1	987	2479	452	243	384
ENSMUST00000118209	chr3:105942698-105960099	Atp5f1	11950	ENSMUSG00000000563	chr3:105960099-105960099	-1	2761	1440	1517	578	971
ENSMUST00000090541	chr11:96068852-96075670	Atp5g1	11951	ENSMUSG00000006057	chr11:96075670-96075670	-1	950	1153	437	196	339
ENSMUST00000185641	chr15:102662864-102671127	Atp5g2	67942	ENSMUSG00000062683	chr15:102671127-102671127	-1	918	321	778	524	560
ENSMUST00000111996	chr2:73908447-73911325	Atp5g3	228033	ENSMUSG00000018770	chr2:73911325-73911325	-1	1695	1854	1104	556	725
ENSMUST00000141474	chr11:115415689-115417018	Atp5h	71679	ENSMUSG00000034566	chr11:115417018-115417018	-1	877	1087	672	391	563
ENSMUST00000114193	chr16:84827866-84834239	Atp5j	11957	ENSMUSG00000022890	chr16:84834239-84834239	-1	1051	1159	782	382	585
ENSMUST00000161741	chr5:145183698-145192062	Atp5j2	57423	ENSMUSG00000038690	chr5:145192062-145192062	-1	1009	1480	541	273	382
ENSMUST00000049628	chr5:108433244-108434448	Atp5k	11958	ENSMUSG00000050856	chr5:108434448-108434448	-1	590	794	335	162	227
ENSMUST00000043675	chr9:44913250-44920742	Atp5l	27425	ENSMUSG00000038717	chr9:44920742-44920742	-1	1217	550	1258	230	492
ENSMUST00000159295	chr16:91684398-91926982	Atp5o	102641678	ENSMUSG00000022956	chr16:91926982-91926982	-1	1848	3171	1116	538	670
ENSMUST00000021372	chr12:69724962-69744658	Atp5s	68055	ENSMUSG00000054894	chr12:69724962-69724962	1	24	43	32	20	25
ENSMUST00000077338	chr7:25619414-25625551	Atp5sl	66349	ENSMUSG00000057229	chr7:25619414-25619414	1	46	33	32	20	24
ENSMUST00000019231	chrX:74297097-74304721	Atp6ap1	54411	ENSMUSG00000019087	chrX:74297097-74297097	1	1032	715	1258	1065	985
ENSMUST00000137277	chrX:12587801-12596581	Atp6ap2	70495	ENSMUSG00000031007	chrX:12587801-12587801	1	499	269	542	351	300
ENSMUST00000044721	chr11:101009452-101063719	Atp6v0a1	11975	ENSMUSG00000019302	chr11:101009452-101009452	1	312	460	554	429	413
ENSMUST00000037865	chr5:124629067-124722144	Atp6v0a2	21871	ENSMUSG00000038023	chr5:124629067-124629067	1	69	40	103	191	111
ENSMUST00000036380	chr4:117884326-117887329	Atp6v0b	114143	ENSMUSG00000033379	chr4:117887329-117887329	-1	560	395	418	313	399
ENSMUST00000151061	chr17:24163866-24167029	Atp6v0c	11984	ENSMUSG00000024121	chr17:24167029-24167029	-1	829	566	958	756	629
ENSMUST00000013304	chr8:105524465-105566047	Atp6v0d1	11972	ENSMUSG00000013160	chr8:105566047-105566047	-1	947	655	836	490	552
ENSMUST00000029900	chr4:19876841-19922605	Atp6v0d2	242341	ENSMUSG00000028238	chr4:19922605-19922605	-1	0	54	149	61	62
ENSMUST00000015719	chr17:26676396-26699644	Atp6v0e	11974	ENSMUSG00000015575	chr17:26676396-26676396	1	704	483	438	236	429
ENSMUST00000040361	chr6:48537569-48541798	Atp6v0e2	76252	ENSMUSG00000039347	chr6:48537569-48537569	1	35	25	29	62	56
ENSMUST00000114666	chr16:44085402-44139305	Atp6v1a	11964	ENSMUSG00000052459	chr16:44139305-44139305	-1	708	346	1192	896	502
ENSMUST00000006435	chr8:69088646-69113711	Atp6v1b2	11966	ENSMUSG00000006273	chr8:69088646-69088646	1	715	436	857	638	748
ENSMUST00000022904	chr15:38661904-38692443	Atp6v1c1	66335	ENSMUSG00000022295	chr15:38661904-38661904	1	455	267	372	215	219
ENSMUST00000021536	chr12:78842989-78861638	Atp6v1d	73834	ENSMUSG00000021114	chr12:78861638-78861638	-1	647	554	566	175	242
ENSMUST00000019354	chr6:120795245-120822685	Atp6v1e1	11973	ENSMUSG00000019210	chr6:120822685-120822685	-1	610	670	631	371	475
ENSMUST00000004396	chr6:29467718-29470512	Atp6v1f	66144	ENSMUSG00000004285	chr6:29467718-29467718	1	749	608	465	216	267
ENSMUST00000035301	chr4:63544772-63550750	Atp6v1g1	66290	ENSMUSG00000039105	chr4:63544772-63544772	1	1186	720	883	605	903
ENSMUST00000044369	chr1:5083173-5162549	Atp6v1h	108664	ENSMUSG00000033793	chr1:5083173-5083173	1	588	268	578	229	292
ENSMUST00000055941	chrX:106027322-106124926	Atp7a	11977	ENSMUSG00000033792	chrX:106027322-106027322	1	0	0	11	111	34
ENSMUST00000037380	chr5:67618140-67847432	Atp8a1	11980	ENSMUSG00000037685	chr5:67847432-67847432	-1	12	23	41	169	336
ENSMUST00000025482	chr18:64528979-64661000	Atp8b1	54670	ENSMUSG00000039529	chr18:64661000-64661000	-1	3	17	64	246	296
ENSMUST00000069805	chr3:89939481-89960629	Atp8b2	54667	ENSMUSG00000060671	chr3:89960629-89960629	-1	191	116	376	414	389
ENSMUST00000109175	chr2:168634438-168734339	Atp9a	11981	ENSMUSG00000027546	chr2:168734339-168734339	-1	109	204	177	426	392
ENSMUST00000091790	chr18:80734143-80934058	Atp9b	50771	ENSMUSG00000024566	chr18:80934058-80934058	-1	310	528	312	314	404
ENSMUST00000177280	chr4:115784812-115798006	Atpaf1	230649	ENSMUSG00000028710	chr4:115784812-115784812	1	82	112	54	47	46
ENSMUST00000108721	chr11:60400626-60417051	Atpaf2	246782	ENSMUSG00000042709	chr11:60417051-60417051	-1	102	96	64	50	57
ENSMUST00000152993	chr4:132530555-132533488	Atpif1	11983	ENSMUSG00000054428	chr4:132533488-132533488	-1	700	1238	620	318	392
ENSMUST00000187356	chr9:95857597-95868312	Atr	245000	ENSMUSG00000032409	chr9:95857597-95857597	1	136	171	136	116	120
ENSMUST00000130250	chr5:31048312-31052769	Atraid	381629	ENSMUSG00000013622	chr5:31048312-31048312	1	423	333	367	331	493
ENSMUST00000160217	chr9:109057933-109074071	Atrip	235610	ENSMUSG00000025646	chr9:109074071-109074071	-1	69	98	55	42	35
ENSMUST00000028781	chr2:130906495-131030333	Atrn	11990	ENSMUSG00000027312	chr2:130906495-130906495	1	184	134	208	342	244
ENSMUST00000077282	chr19:57611034-58133338	Atrnl1	226255	ENSMUSG00000054843	chr19:57611034-57611034	1	105	140	150	177	108
ENSMUST00000113573	chrX:105797615-105929397	Atrx	22589	ENSMUSG00000031229	chrX:105929397-105929397	-1	167	214	312	737	460
ENSMUST00000180110	chr13:45549758-45964991	Atxn1	20238	ENSMUSG00000046876	chr13:45964991-45964991	-1	94	35	102	154	123
ENSMUST00000163242	chr15:85336381-85463836	Atxn10	54138	ENSMUSG00000016541	chr15:85336381-85336381	1	729	645	1044	675	808
ENSMUST00000093162	chr8:109726451-109737739	Atxn1l	52335	ENSMUSG00000069895	chr8:109737739-109737739	-1	89	41	78	245	105
ENSMUST00000162611	chr5:121711337-121749183	Atxn2	20239	ENSMUSG00000042605	chr5:121711337-121711337	1	297	245	323	359	383
ENSMUST00000040202	chr7:126491708-126503437	Atxn2l	233871	ENSMUSG00000032637	chr7:126503437-126503437	-1	238	94	422	534	451
ENSMUST00000021606	chr12:101918901-101958246	Atxn3	110616	ENSMUSG00000021189	chr12:101958246-101958246	-1	97	96	53	62	74
ENSMUST00000022257	chr14:14012491-14107296	Atxn7	246103	ENSMUSG00000021738	chr14:14012491-14012491	1	32	21	23	90	53
ENSMUST00000077456	chr12:33147693-33251146	Atxn7l1	380753	ENSMUSG00000020564	chr12:33147693-33147693	1	55	46	34	75	40
ENSMUST00000117409	chr3:108202222-108210486	Atxn7l2	72522	ENSMUSG00000048997	chr3:108210486-108210486	-1	16	16	30	45	39
ENSMUST00000145484	chr11:102289300-102293444	Atxn7l3	217218	ENSMUSG00000059995	chr11:102293444-102293444	-1	146	67	213	267	211
ENSMUST00000099276	chr10:112925430-112928995	Atxn7l3b	382423	ENSMUSG00000074748	chr10:112928995-112928995	-1	285	194	419	554	425
ENSMUST00000131351	chr9:50605240-50617464	AU019823	270156	ENSMUSG00000059820	chr9:50617464-50617464	-1	79	55	83	95	89
ENSMUST00000132778	chr4:119203570-119232708	AU022252	230696	ENSMUSG00000078584	chr4:119232708-119232708	-1	145	129	75	86	78
ENSMUST00000148935	chr4:126753544-126791894	AU040320	100317	ENSMUSG00000028830	chr4:126753544-126753544	1	100	108	198	248	208
ENSMUST00000105314	chr10:82138253-82152011	AU041133	216177	ENSMUSG00000078435	chr10:82138253-82138253	1	29	32	29	44	27
ENSMUST00000021913	chr13:52835119-52929661	Auh	11992	ENSMUSG00000021460	chr13:52929661-52929661	-1	71	68	79	116	173
ENSMUST00000092618	chr6:83054653-83057680	Aup1	11993	ENSMUSG00000068328	chr6:83054653-83054653	1	579	427	300	192	210
ENSMUST00000109140	chr2:172356190-172370535	Aurka	20878	ENSMUSG00000027496	chr2:172370535-172370535	-1	74	104	90	37	22
ENSMUST00000139651	chr4:155831272-155832739	Aurkaip1	66077	ENSMUSG00000065990	chr4:155831272-155831272	1	328	375	215	134	151
ENSMUST00000108666	chr11:69045647-69051664	Aurkb	20877	ENSMUSG00000020897	chr11:69045647-69045647	1	46	46	90	64	10
ENSMUST00000161226	chr5:131437333-132543344	Auts2	319974	ENSMUSG00000029673	chr5:132543344-132543344	-1	30	51	132	112	96
ENSMUST00000003705	chr2:112492964-112634573	Aven	74268	ENSMUSG00000003604	chr2:112492964-112492964	1	156	144	82	43	62
ENSMUST00000031805	chr6:56714927-56761911	Avl9	78937	ENSMUSG00000029787	chr6:56714927-56714927	1	121	168	182	165	140
ENSMUST00000018965	chr19:42123273-42129059	Avpi1	69534	ENSMUSG00000018821	chr19:42129059-42129059	-1	192	243	67	37	68
ENSMUST00000020323	chr10:122448499-122453453	Avpr1a	54140	ENSMUSG00000020123	chr10:122448499-122448499	1	19	11	62	60	91
ENSMUST00000098509	chr7:41478880-41499890	AW146154	101835	ENSMUSG00000074166	chr7:41499890-41499890	-1	50	21	24	30	40
ENSMUST00000178289	chr13:14630245-14638202	AW209491	105351	ENSMUSG00000039182	chr13:14630245-14630245	1	84	58	33	36	29
ENSMUST00000046633	chr15:3982036-3995752	AW549877	106064	ENSMUSG00000041935	chr15:3995752-3995752	-1	287	323	456	536	364
ENSMUST00000042485	chr9:39587396-39604124	AW551984	244810	ENSMUSG00000038112	chr9:39604124-39604124	-1	73	174	202	133	120
ENSMUST00000159605	chr18:25168999-25463725	AW554918	225289	ENSMUSG00000033632	chr18:25168999-25168999	1	29	36	14	49	50
ENSMUST00000074370	chr17:26138688-26195811	Axin1	12005	ENSMUSG00000024182	chr17:26138688-26138688	1	195	150	242	189	200
ENSMUST00000002677	chr7:25757273-25788687	Axl	26362	ENSMUSG00000002602	chr7:25788687-25788687	-1	1562	1278	932	1796	2040
ENSMUST00000143024	chr9:118040687-118050220	Azi2	27215	ENSMUSG00000039285	chr9:118040687-118040687	1	185	274	256	212	179
ENSMUST00000065308	chr15:38487430-38519266	Azin1	54375	ENSMUSG00000037458	chr15:38519266-38519266	-1	415	190	388	588	659
ENSMUST00000104983	chr1:175977777-175979114	B020018G12Rik		ENSMUSG00000078184	chr1:175979114-175979114	-1	124	284	1	4	1
ENSMUST00000111231	chr2:101560781-101628990	B230118H07Rik	68170	ENSMUSG00000027165	chr2:101628990-101628990	-1	181	209	65	37	61
ENSMUST00000057844	chr13:55693124-55703499	B230219D22Rik	78521	ENSMUSG00000045767	chr13:55693124-55693124	1	247	189	289	455	258
ENSMUST00000181149	chr17:45433852-45442544	B230354K17Rik		ENSMUSG00000097119	chr17:45433852-45433852	1	52	32	42	52	59
ENSMUST00000102476	chr2:122147686-122153083	B2m	12010	ENSMUSG00000060802	chr2:122147686-122147686	1	1476	1061	6152	11396	7051
ENSMUST00000061826	chr3:69574186-69598861	B3galnt1	26879	ENSMUSG00000043300	chr3:69598861-69598861	-1	59	78	135	103	79
ENSMUST00000099747	chr13:13954674-13999068	B3galnt2	97884	ENSMUSG00000039242	chr13:13954674-13954674	1	182	134	135	90	100
ENSMUST00000188614	chr2:67565871-67810894	B3galt1	26877	ENSMUSG00000034780	chr2:67565871-67565871	1	63	66	45	55	61
ENSMUST00000038252	chr1:143640664-143654614	B3galt2	26878	ENSMUSG00000033849	chr1:143640664-143640664	1	2	26	67	203	684
ENSMUST00000160899	chr9:26733728-26761350	B3gat1	76898	ENSMUSG00000045994	chr9:26733728-26733728	1	0	8	30	141	95
ENSMUST00000096243	chr19:8920374-8927234	B3gat3	72727	ENSMUSG00000071649	chr19:8920374-8920374	1	298	265	159	124	190
ENSMUST00000100404	chr5:149678230-149762599	B3glct	381694	ENSMUSG00000051950	chr5:149678230-149678230	1	71	112	125	150	112
ENSMUST00000053705	chr19:5038826-5041134	B3gnt1	108902	ENSMUSG00000047379	chr19:5038826-5038826	1	68	91	138	163	142
ENSMUST00000121344	chr16:19760208-19772233	B3gnt5	108105	ENSMUSG00000022686	chr16:19760208-19760208	1	72	35	16	32	26
ENSMUST00000136822	chr8:105252638-105255153	B3gnt9	97440	ENSMUSG00000069920	chr8:105255153-105255153	-1	67	72	155	177	153
ENSMUST00000067399	chr11:121616197-121673153	B3gntl1	210004	ENSMUSG00000046605	chr11:121673153-121673153	-1	34	31	27	23	32
ENSMUST00000006914	chr10:127165156-127172340	B4galnt1	14421	ENSMUSG00000006731	chr10:127165156-127165156	1	78	117	91	27	16
ENSMUST00000030121	chr4:40804602-40854005	B4galt1	14595	ENSMUSG00000028413	chr4:40854005-40854005	-1	421	451	902	622	548
ENSMUST00000084325	chr4:117869260-117883155	B4galt2	53418	ENSMUSG00000028541	chr4:117883155-117883155	-1	124	196	189	228	304
ENSMUST00000064272	chr1:171270328-171276895	B4galt3	57370	ENSMUSG00000052423	chr1:171270328-171270328	1	79	141	86	78	108
ENSMUST00000023482	chr16:38742264-38769049	B4galt4	56375	ENSMUSG00000022793	chr16:38742264-38742264	1	59	33	74	50	55
ENSMUST00000109221	chr2:167298444-167349183	B4galt5	56336	ENSMUSG00000017929	chr2:167349183-167349183	-1	124	243	633	424	416
ENSMUST00000070080	chr18:20684599-20746404	B4galt6	56386	ENSMUSG00000056124	chr18:20746404-20746404	-1	100	199	121	89	77
ENSMUST00000100764	chr13:55599896-55610443	B4galt7	218271	ENSMUSG00000021504	chr13:55599896-55599896	1	120	180	144	71	101
ENSMUST00000045235	chr6:13625677-13677966	B630005N14Rik	101148	ENSMUSG00000042742	chr6:13677966-13677966	-1	179	171	150	145	153
ENSMUST00000099265	chr4:155694342-155696481	B930041F14Rik	230991	ENSMUSG00000074738	chr4:155694342-155694342	1	76	115	106	80	73
ENSMUST00000102657	chr11:61505144-61512931	B9d1	27078	ENSMUSG00000001039	chr11:61505144-61505144	1	67	100	37	38	33
ENSMUST00000108403	chr7:25681158-25686558	B9d2	232987	ENSMUSG00000063439	chr7:25681158-25681158	1	48	47	19	10	29
ENSMUST00000002473	chr8:71396855-71404772	Babam1	68251	ENSMUSG00000031820	chr8:71396855-71396855	1	373	334	253	163	173
ENSMUST00000078111	chr9:45838580-45862484	Bace1	23821	ENSMUSG00000032086	chr9:45838580-45838580	1	118	98	201	462	272
ENSMUST00000047275	chr16:97356728-97439012	Bace2	56175	ENSMUSG00000040605	chr16:97356728-97356728	1	25	75	91	75	89
ENSMUST00000026703	chr16:87698945-87733346	Bach1	12013	ENSMUSG00000025612	chr16:87698945-87698945	1	111	61	180	775	319
ENSMUST00000025910	chr19:6941861-6951898	Bad	12015	ENSMUSG00000024959	chr19:6941861-6941861	1	202	285	173	91	118
ENSMUST00000030125	chr4:40936401-40948243	Bag1	12017	ENSMUSG00000028416	chr4:40948243-40948243	-1	1083	1454	670	383	555
ENSMUST00000044691	chr1:33745484-33757795	Bag2	213539	ENSMUSG00000042215	chr1:33757795-33757795	-1	143	82	83	26	27
ENSMUST00000033136	chr7:128523583-128546977	Bag3	29810	ENSMUSG00000030847	chr7:128523583-128523583	1	320	379	462	375	515
ENSMUST00000038498	chr8:25764538-25785209	Bag4	67384	ENSMUSG00000037316	chr8:25785209-25785209	-1	35	76	47	46	61
ENSMUST00000054636	chr12:111709488-111713257	Bag5	70369	ENSMUSG00000049792	chr12:111713257-111713257	-1	118	73	91	91	93
ENSMUST00000166426	chr17:35135178-35147305	Bag6	224727	ENSMUSG00000024392	chr17:35135178-35135178	1	603	828	723	691	730
ENSMUST00000122148	chr11:120232947-120292282	Bahcc1	268515	ENSMUSG00000039741	chr11:120232947-120232947	1	60	29	108	167	76
ENSMUST00000151162	chr2:118900377-118916479	Bahd1	228536	ENSMUSG00000040007	chr2:118900377-118900377	1	43	29	96	133	103
ENSMUST00000126626	chr1:25067476-25228826	Bai3	210933	ENSMUSG00000033569	chr1:25228826-25228826	-1	61	98	71	71	75
ENSMUST00000026436	chr11:119942763-120006782	Baiap2	108100	ENSMUSG00000025372	chr11:119942763-119942763	1	143	237	213	200	297
ENSMUST00000055190	chr5:144264526-144358112	Baiap2l1	66898	ENSMUSG00000038859	chr5:144358112-144358112	-1	58	51	34	15	16
ENSMUST00000078691	chr17:27019810-27029009	Bak1	12018	ENSMUSG00000057789	chr17:27029009-27029009	-1	352	189	203	148	153
ENSMUST00000025075	chr18:3507957-3516404	Bambi	68010	ENSMUSG00000024232	chr18:3507957-3507957	1	94	46	38	34	94
ENSMUST00000025762	chr19:5364641-5366645	Banf1	23825	ENSMUSG00000024844	chr19:5366645-5366645	-1	470	456	318	141	158
ENSMUST00000172628	chr8:121949750-121997183	Banp	53325	ENSMUSG00000025316	chr8:121949750-121949750	1	139	104	87	75	97
ENSMUST00000022458	chr14:31251450-31259944	Bap1	104416	ENSMUSG00000021901	chr14:31251450-31251450	1	191	106	189	230	194
ENSMUST00000027393	chr1:71027498-71103146	Bard1	12021	ENSMUSG00000026196	chr1:71103146-71103146	-1	24	42	46	27	16
ENSMUST00000058845	chr15:25363285-25413764	Basp1	70350	ENSMUSG00000045763	chr15:25413764-25413764	-1	808	597	595	353	266
ENSMUST00000033093	chr7:45461695-45466898	Bax	12028	ENSMUSG00000003873	chr7:45466898-45466898	-1	1171	1455	856	333	343
ENSMUST00000173433	chr12:54893551-54986507	Baz1a	217578	ENSMUSG00000035021	chr12:54986507-54986507	-1	54	40	54	98	107
ENSMUST00000002825	chr5:135187264-135246129	Baz1b	22385	ENSMUSG00000002748	chr5:135187264-135187264	1	329	533	522	584	522
ENSMUST00000170054	chr10:128092783-128129303	Baz2a	116848	ENSMUSG00000040054	chr10:128092783-128092783	1	113	78	164	314	215
ENSMUST00000112550	chr2:59899363-60125697	Baz2b	407823	ENSMUSG00000026987	chr2:60125697-60125697	-1	64	37	64	134	81
ENSMUST00000002152	chr7:16309616-16318205	Bbc3	170770	ENSMUSG00000002083	chr7:16309616-16309616	1	62	111	84	68	69
ENSMUST00000135402	chr19:53929677-53944627	Bbip1	100503572	ENSMUSG00000084957	chr19:53944627-53944627	-1	268	348	147	93	84
ENSMUST00000053506	chr19:4886898-4906627	Bbs1	52028	ENSMUSG00000006464	chr19:4906627-4906627	-1	9	10	17	33	42
ENSMUST00000057975	chr3:37312554-37321450	Bbs12	241950	ENSMUSG00000051444	chr3:37312554-37312554	1	30	36	37	34	45
ENSMUST00000034206	chr8:94067954-94098811	Bbs2	67378	ENSMUSG00000031755	chr8:94098811-94098811	-1	16	23	50	61	70
ENSMUST00000026265	chr9:59321966-59353508	Bbs4	102774	ENSMUSG00000025235	chr9:59353508-59353508	-1	42	33	22	35	35
ENSMUST00000040148	chr3:36573142-36613389	Bbs7	71492	ENSMUSG00000037325	chr3:36613389-36613389	-1	55	37	67	46	71
ENSMUST00000039798	chr9:22475715-22888280	Bbs9	319845	ENSMUSG00000035919	chr9:22475715-22475715	1	24	52	39	53	47
ENSMUST00000138166	chr16:50191844-50432390	Bbx	70508	ENSMUSG00000022641	chr16:50432390-50432390	-1	120	142	151	201	119
ENSMUST00000190415	chr17:16951539-16974157	BC002059		ENSMUSG00000060149	chr17:16951539-16951539	1	81	50	90	67	91
ENSMUST00000111913	chr1:150361305-150393080	BC003331	226499	ENSMUSG00000006010	chr1:150393080-150393080	-1	212	222	202	207	275
ENSMUST00000088307	chr17:25184561-25187661	BC003965	214489	ENSMUSG00000067722	chr17:25184561-25184561	1	188	226	113	58	110
ENSMUST00000064709	chr17:29268788-29302881	BC004004	80748	ENSMUSG00000052712	chr17:29268788-29268788	1	358	556	282	202	266
ENSMUST00000019276	chr13:24801657-24814013	BC005537	79555	ENSMUSG00000019132	chr13:24801657-24801657	1	361	1277	887	878	1012
ENSMUST00000028205	chr2:30972833-30981941	BC005624	227707	ENSMUSG00000026851	chr2:30981941-30981941	-1	176	94	185	149	146
ENSMUST00000167250	chr10:79860475-79874570	BC005764	216152	ENSMUSG00000035835	chr10:79874570-79874570	-1	5	35	68	124	214
ENSMUST00000147091	chr7:128271379-128274848	BC017158	233913	ENSMUSG00000030780	chr7:128274848-128274848	-1	61	77	93	112	118
ENSMUST00000106115	chr11:121222588-121229305	BC017643	217370	ENSMUSG00000039294	chr11:121229305-121229305	-1	175	86	147	123	137
ENSMUST00000046371	chr9:21937033-21948904	BC018242	235044	ENSMUSG00000040563	chr9:21937033-21937033	1	62	95	60	58	76
ENSMUST00000043493	chr13:70588689-70637634	BC018507	218333	ENSMUSG00000034525	chr13:70637634-70637634	-1	71	86	110	269	153
ENSMUST00000037014	chr12:112808975-112816245	BC022687	217887	ENSMUSG00000037594	chr12:112808975-112808975	1	228	93	89	60	53
ENSMUST00000174728	chr17:36111426-36117121	BC023719		ENSMUSG00000092365	chr17:36111426-36111426	1	93	63	46	21	25
ENSMUST00000101506	chrX:70459753-70477180	BC023829	236848	ENSMUSG00000073139	chrX:70477180-70477180	-1	121	135	106	112	140
ENSMUST00000046743	chr1:157458580-157489060	BC026585	226527	ENSMUSG00000033488	chr1:157458580-157458580	1	27	116	39	26	54
ENSMUST00000048788	chr16:44724301-44737284	BC027231	212547	ENSMUSG00000036208	chr16:44724301-44724301	1	107	59	52	37	31
ENSMUST00000090476	chr3:95883954-95892005	BC028528	229600	ENSMUSG00000038543	chr3:95892005-95892005	-1	21	50	34	19	23
ENSMUST00000114261	chr2:25459482-25461094	BC029214	227622	ENSMUSG00000047617	chr2:25461094-25461094	-1	60	80	32	30	48
ENSMUST00000124586	chr2:155817730-155819426	BC029722		ENSMUSG00000074649	chr2:155819426-155819426	-1	219	315	168	113	145
ENSMUST00000060175	chr7:120677620-120734854	BC030336	233812	ENSMUSG00000046096	chr7:120677620-120677620	1	100	43	87	149	123
ENSMUST00000040284	chr18:75005900-75009933	BC031181	102641497	ENSMUSG00000036299	chr18:75005900-75005900	1	543	782	306	171	230
ENSMUST00000185937	chr1:155212471-155213981	BC034090	207792	ENSMUSG00000033722	chr1:155213981-155213981	-1	67	66	42	64	94
ENSMUST00000048421	chr5:138259656-138263994	BC037034	231807	ENSMUSG00000036948	chr5:138263994-138263994	-1	32	38	27	44	118
ENSMUST00000167840	chr5:138259658-138263340	BC037034	231807	ENSMUSG00000091964	chr5:138263340-138263340	-1	32	39	45	19	68
ENSMUST00000065600	chr10:121739937-121752865	BC048403	270802	ENSMUSG00000053684	chr10:121739937-121739937	1	25	4	24	34	33
ENSMUST00000108165	chr7:30539134-30552272	BC053749	333193	ENSMUSG00000036864	chr7:30552272-30552272	-1	30	32	20	33	36
ENSMUST00000097493	chr1:163945993-163994796	BC055324	381306	ENSMUSG00000041406	chr1:163994796-163994796	-1	100	123	85	62	51
ENSMUST00000136755	chr13:113317084-113370515	BC067074		ENSMUSG00000021763	chr13:113317084-113317084	1	7	22	35	70	32
ENSMUST00000003061	chr7:19756131-19770547	Bcam	57278	ENSMUSG00000002980	chr7:19770547-19770547	-1	18	27	35	35	6
ENSMUST00000177962	chr12:31595354-31634658	Bcap29	12033	ENSMUSG00000020650	chr12:31634658-31634658	-1	99	54	71	64	83
ENSMUST00000002091	chrX:73686178-73716175	Bcap31	27061	ENSMUSG00000002015	chrX:73716175-73716175	-1	704	675	798	468	784
ENSMUST00000166232	chr8:111710485-111743849	Bcar1	12927	ENSMUSG00000031955	chr8:111743849-111743849	-1	422	128	258	295	262
ENSMUST00000029766	chr3:122419780-122530180	Bcar3	29815	ENSMUSG00000028121	chr3:122419780-122419780	1	29	21	74	204	328
ENSMUST00000005830	chr3:103171655-103179152	Bcas2	68183	ENSMUSG00000005687	chr3:103171655-103171655	1	441	462	364	218	288
ENSMUST00000108061	chr11:85353167-85826058	Bcas3	192197	ENSMUSG00000059439	chr11:85353167-85353167	1	89	176	128	127	134
ENSMUST00000032402	chr6:144993835-145048812	Bcat1	12035	ENSMUSG00000030268	chr6:145048812-145048812	-1	325	384	88	9	17
ENSMUST00000033098	chr7:45570153-45589710	Bcat2	12036	ENSMUSG00000030826	chr7:45570153-45570153	1	187	273	169	155	192
ENSMUST00000033282	chr7:133709333-133721145	Bccip	66165	ENSMUSG00000030983	chr7:133709333-133709333	1	262	117	135	85	123
ENSMUST00000040313	chr15:99470084-99474730	Bcdin3d	75284	ENSMUSG00000037525	chr15:99474730-99474730	-1	38	37	20	16	18
ENSMUST00000029367	chr3:73635808-73708415	Bche	12038	ENSMUSG00000027792	chr3:73708415-73708415	-1	49	43	87	164	92
ENSMUST00000071329	chr7:25629852-25658761	Bckdha	12039	ENSMUSG00000060376	chr7:25658761-25658761	-1	140	252	175	154	181
ENSMUST00000190637	chr9:83925145-84124239	Bckdhb	12040	ENSMUSG00000032263	chr9:83925145-83925145	1	118	103	59	45	72
ENSMUST00000071056	chr7:127904082-127909664	Bckdk	12041	ENSMUSG00000030802	chr7:127904082-127904082	1	157	297	191	142	165
ENSMUST00000029842	chr3:145924378-145934283	Bcl10	12042	ENSMUSG00000028191	chr3:145924378-145924378	1	209	119	172	120	138
ENSMUST00000112751	chr1:106538178-106714274	Bcl2	12043	ENSMUSG00000057329	chr1:106714274-106714274	-1	35	21	22	70	89
ENSMUST00000068569	chr9:89199209-89207827	Bcl2a1b	12045	ENSMUSG00000089929	chr9:89199209-89199209	1	14	108	62	0	34
ENSMUST00000007803	chr2:152780668-152831728	Bcl2l1	12048	ENSMUSG00000007659	chr2:152831728-152831728	-1	855	1101	696	475	382
ENSMUST00000110341	chr2:128126039-128162547	Bcl2l11	12125	ENSMUSG00000027381	chr2:128126039-128126039	1	57	106	109	200	105
ENSMUST00000003290	chr7:44991222-44997579	Bcl2l12	75736	ENSMUSG00000003190	chr7:44997579-44997579	-1	39	40	27	11	28
ENSMUST00000009256	chr6:120836230-120892842	Bcl2l13	94044	ENSMUSG00000009112	chr6:120836230-120836230	1	144	80	135	154	127
ENSMUST00000022806	chr14:54883377-54888234	Bcl2l2	12050	ENSMUSG00000089682	chr14:54883377-54883377	1	102	22	143	194	194
ENSMUST00000135609	chr7:19808462-19811121	Bcl3	12051	ENSMUSG00000053175	chr7:19811121-19811121	-1	11	102	126	100	115
ENSMUST00000023151	chr16:23965052-23988852	Bcl6	12053	ENSMUSG00000022508	chr16:23988852-23988852	-1	61	79	132	131	125
ENSMUST00000031391	chr5:123344448-123374082	Bcl7a	77045	ENSMUSG00000029438	chr5:123344448-123344448	1	54	11	45	85	99
ENSMUST00000031692	chr5:135168283-135181855	Bcl7b	12054	ENSMUSG00000029681	chr5:135168283-135168283	1	163	144	114	92	89
ENSMUST00000106282	chr7:127663353-127708785	Bcl7c	12055	ENSMUSG00000030814	chr7:127708785-127708785	-1	208	576	146	93	136
ENSMUST00000046521	chr3:97203662-97227364	Bcl9	77578	ENSMUSG00000038256	chr3:97227364-97227364	-1	89	98	130	279	184
ENSMUST00000074989	chr9:44499136-44510388	Bcl9l	80288	ENSMUSG00000063382	chr9:44499136-44499136	1	37	43	94	296	122
ENSMUST00000186100	chr10:20312472-20340266	Bclaf1	72567	ENSMUSG00000037608	chr10:20312472-20312472	1	896	498	701	741	653
ENSMUST00000115513	chrX:12036740-12080553	Bcor	71458	ENSMUSG00000040363	chrX:12080553-12080553	-1	62	23	61	167	141
ENSMUST00000136348	chrX:48341358-48408049	Bcorl1	320376	ENSMUSG00000036959	chrX:48341358-48341358	1	43	81	71	71	73
ENSMUST00000164107	chr10:75060896-75184923	Bcr	110279	ENSMUSG00000009681	chr10:75060896-75060896	1	176	368	214	223	144
ENSMUST00000113733	chr1:74588289-74592124	Bcs1l	66821	ENSMUSG00000026172	chr1:74588289-74588289	1	83	84	44	42	53
ENSMUST00000053317	chr2:109674700-109727007	Bdnf	12064	ENSMUSG00000048482	chr2:109674700-109674700	1	490	264	188	65	136
ENSMUST00000038104	chr13:100017994-100104070	Bdp1	544971	ENSMUSG00000049658	chr13:100104070-100104070	-1	98	95	68	111	89
ENSMUST00000130916	chr11:101285952-101302286	Becn1	56208	ENSMUSG00000035086	chr11:101302286-101302286	-1	387	239	441	423	502
ENSMUST00000190647	chr12:109032187-109068217	Begain	380785	ENSMUSG00000040867	chr12:109068217-109068217	-1	14	49	60	51	51
ENSMUST00000167488	chr10:43479140-43515396	Bend3	331623	ENSMUSG00000038214	chr10:43479140-43479140	1	65	30	26	58	34
ENSMUST00000049166	chr6:4076899-4086972	Bet1	12068	ENSMUSG00000032757	chr6:4086972-4086972	-1	181	319	198	127	216
ENSMUST00000026557	chr7:140853384-140856383	Bet1l	54399	ENSMUSG00000025484	chr7:140856383-140856383	-1	132	118	127	86	99
ENSMUST00000023365	chr16:13671858-13703612	Bfar	67118	ENSMUSG00000022684	chr16:13671858-13671858	1	221	357	211	173	193
ENSMUST00000133394	chrX:73483602-73492746	Bgn	12111	ENSMUSG00000031375	chrX:73483602-73483602	1	5288	5288	5288	4416	3190
ENSMUST00000068755	chrX:135885853-135891081	Bhlhb9	70237	ENSMUSG00000072964	chrX:135885853-135885853	1	69	119	116	110	84
ENSMUST00000026120	chr3:18054174-18057517	Bhlhe22	59058	ENSMUSG00000025128	chr3:18054174-18054174	1	5	2	11	60	32
ENSMUST00000032194	chr6:108660629-108666925	Bhlhe40	20893	ENSMUSG00000030103	chr6:108660629-108660629	1	255	167	449	265	360
ENSMUST00000032386	chr6:145858243-145865558	Bhlhe41	79362	ENSMUSG00000030256	chr6:145865558-145865558	-1	50	24	46	46	87
ENSMUST00000143791	chr10:70922832-71159700	Bicc1	83675	ENSMUSG00000014329	chr10:71159700-71159700	-1	122	225	224	335	285
ENSMUST00000086829	chr6:149408984-149563329	Bicd1	12121	ENSMUSG00000003452	chr6:149408984-149408984	1	44	63	42	60	71
ENSMUST00000048544	chr13:49341549-49387025	Bicd2	76895	ENSMUSG00000037933	chr13:49341549-49341549	1	310	267	242	326	330
ENSMUST00000160684	chr6:120891930-120916836	Bid	12122	ENSMUSG00000004446	chr6:120916836-120916836	-1	167	72	105	66	46
ENSMUST00000091967	chr18:32377217-32435736	Bin1	30948	ENSMUSG00000024381	chr18:32377217-32377217	1	527	1259	673	357	644
ENSMUST00000022680	chr14:70100145-70138191	Bin3	57784	ENSMUSG00000022089	chr14:70100145-70100145	1	129	213	117	108	187
ENSMUST00000190341	chr9:7818227-7837057	Birc2	11797	ENSMUSG00000057367	chr9:7837057-7837057	-1	78	59	106	141	130
ENSMUST00000013949	chr9:7848699-7873024	Birc3	11796	ENSMUSG00000032000	chr9:7873024-7873024	-1	25	42	86	89	59
ENSMUST00000081387	chr11:117849251-117855732	Birc5	11799	ENSMUSG00000017716	chr11:117849251-117849251	1	139	347	174	57	30
ENSMUST00000180037	chr17:74528295-74703356	Birc6	12211	ENSMUSG00000024073	chr17:74528295-74528295	1	226	240	243	483	315
ENSMUST00000155917	chr1:44118957-44126566	Bivm	246229	ENSMUSG00000041684	chr1:44118957-44118957	1	70	65	45	63	56
ENSMUST00000109528	chr2:157556362-157566337	Blcap	53619	ENSMUSG00000067787	chr2:157566337-157566337	-1	331	392	239	175	206
ENSMUST00000140781	chr11:76924809-76951136	Blmh	104184	ENSMUSG00000020840	chr11:76924809-76924809	1	219	320	245	254	250
ENSMUST00000153731	chr10:128917882-128923524	Bloc1s1	666114	ENSMUSG00000090247	chr10:128923524-128923524	-1	232	534	230	148	267
ENSMUST00000079033	chr19:44139266-44146446	Bloc1s2	638532	ENSMUSG00000057506	chr19:44146446-44146446	-1	459	441	220	87	113
ENSMUST00000077408	chr7:19505814-19508331	Bloc1s3	232946	ENSMUSG00000057667	chr7:19508331-19508331	-1	36	13	32	28	30
ENSMUST00000035899	chr13:38602709-38635109	Bloc1s5	17828	ENSMUSG00000038982	chr13:38635109-38635109	-1	59	76	65	46	85
ENSMUST00000005954	chr2:122738503-122749475	Bloc1s6	18457	ENSMUSG00000005804	chr2:122738503-122738503	1	149	180	135	128	123
ENSMUST00000142861	chr2:127070665-127087870	Blvra	109778	ENSMUSG00000001999	chr2:127070665-127070665	1	103	250	122	79	89
ENSMUST00000037399	chr7:27447978-27466144	Blvrb	233016	ENSMUSG00000040466	chr7:27447978-27447978	1	102	368	299	105	154
ENSMUST00000027866	chr1:164289800-164307484	Blzf1	66352	ENSMUSG00000026577	chr1:164307484-164307484	-1	55	65	76	66	98
ENSMUST00000090219	chr2:118528757-118549687	Bmf	171543	ENSMUSG00000040093	chr2:118549687-118549687	-1	1	9	16	35	34
ENSMUST00000028071	chr2:18677018-18686629	Bmi1	12151	ENSMUSG00000026739	chr2:18677018-18677018	1	126	104	169	222	189
ENSMUST00000022693	chr14:70474557-70520260	Bmp1	12153	ENSMUSG00000022098	chr14:70520260-70520260	-1	440	588	1410	2267	2967
ENSMUST00000028836	chr2:133552159-133562885	Bmp2	12156	ENSMUSG00000027358	chr2:133552159-133552159	1	14	55	107	43	28
ENSMUST00000035635	chr5:96997689-97091867	Bmp2k	140780	ENSMUSG00000034663	chr5:96997689-96997689	1	94	64	56	122	67
ENSMUST00000074077	chr14:46383520-46390669	Bmp4	12159	ENSMUSG00000021835	chr14:46390669-46390669	-1	162	45	41	32	40
ENSMUST00000012281	chr9:75775364-75900310	Bmp5	12160	ENSMUSG00000032179	chr9:75775364-75775364	1	87	87	59	39	51
ENSMUST00000071982	chr9:23223076-23485202	Bmper	73230	ENSMUSG00000031963	chr9:23223076-23223076	1	109	60	123	175	313
ENSMUST00000049005	chr14:34410734-34502687	Bmpr1a	12166	ENSMUSG00000021796	chr14:34502687-34502687	-1	214	216	368	652	465
ENSMUST00000087435	chr1:59763400-59879014	Bmpr2	12168	ENSMUSG00000067336	chr1:59763400-59763400	1	396	316	366	609	485
ENSMUST00000032237	chr6:118383383-118419417	Bms1	213895	ENSMUSG00000030138	chr6:118419417-118419417	-1	542	367	260	223	294
ENSMUST00000061483	chr2:25706739-25707721	Bmyc	107771	ENSMUSG00000049086	chr2:25706739-25706739	1	56	25	38	30	34
ENSMUST00000026096	chr7:81966672-81992299	Bnc1	12173	ENSMUSG00000025105	chr7:81992299-81992299	-1	17	74	74	47	14
ENSMUST00000102820	chr4:84275095-84675034	Bnc2	242509	ENSMUSG00000028487	chr4:84675034-84675034	-1	20	51	29	37	22
ENSMUST00000015725	chr17:26781079-26792521	Bnip1	224630	ENSMUSG00000024191	chr17:26781079-26781079	1	118	112	50	48	57
ENSMUST00000034754	chr9:69989466-70008317	Bnip2	12175	ENSMUSG00000011958	chr9:69989466-69989466	1	840	950	561	451	485
ENSMUST00000106112	chr7:138890836-138909506	Bnip3	12176	ENSMUSG00000078566	chr7:138909506-138909506	-1	216	90	111	96	104
ENSMUST00000111115	chr14:66985239-67008856	Bnip3l	102641641	ENSMUSG00000022051	chr14:67008856-67008856	-1	342	549	548	579	671
ENSMUST00000114634	chr16:44485049-44558897	Boc	117606	ENSMUSG00000022687	chr16:44558897-44558897	-1	156	99	238	274	213
ENSMUST00000058060	chr11:31665181-31671885	Bod1	69556	ENSMUSG00000044502	chr11:31671885-31671885	-1	393	315	191	120	187
ENSMUST00000050556	chr5:41787542-41844168	Bod1l	665775	ENSMUSG00000061755	chr5:41844168-41844168	-1	131	50	113	181	146
ENSMUST00000027499	chr1:93685660-93695764	Bok	51800	ENSMUSG00000026278	chr1:93685660-93685660	1	96	43	8	0	9
ENSMUST00000107099	chr3:96196588-96198489	Bola1	69168	ENSMUSG00000015943	chr3:96198489-96198489	-1	88	154	55	23	52
ENSMUST00000144571	chr7:126695401-126696687	Bola2	66162	ENSMUSG00000047721	chr7:126695401-126695401	1	403	546	145	71	84
ENSMUST00000122216	chr6:83349147-83358396	Bola3	102635053	ENSMUSG00000045160	chr6:83349147-83349147	1	152	103	56	26	55
ENSMUST00000023217	chr15:76452996-76477269	Bop1	12181	ENSMUSG00000022557	chr15:76477269-76477269	-1	248	219	169	113	145
ENSMUST00000022656	chr14:99046427-99074537	Bora	77744	ENSMUSG00000022070	chr14:99046427-99046427	1	41	45	44	18	21
ENSMUST00000045372	chr6:34476207-34505613	Bpgm	12183	ENSMUSG00000038871	chr6:34476207-34476207	1	93	101	94	78	89
ENSMUST00000040656	chr13:34037641-34074074	Bphl	68021	ENSMUSG00000038286	chr13:34037641-34037641	1	75	99	84	70	67
ENSMUST00000027916	chr1:185332149-185357777	Bpnt1	23827	ENSMUSG00000026617	chr1:185332149-185332149	1	120	65	89	97	121
ENSMUST00000106763	chr11:107033083-107132127	Bptf	207165	ENSMUSG00000040481	chr11:107132127-107132127	-1	231	287	234	448	281
ENSMUST00000002487	chr6:39603237-39725463	Braf	109880	ENSMUSG00000002413	chr6:39725463-39725463	-1	165	127	154	181	184
ENSMUST00000031414	chr5:121660563-121687248	Brap	72399	ENSMUSG00000029458	chr5:121660563-121660563	1	138	212	214	257	302
ENSMUST00000041588	chr5:140705011-140719379	Brat1	231841	ENSMUSG00000000148	chr5:140705011-140705011	1	52	28	49	68	64
ENSMUST00000033544	chrX:75416628-75454001	Brcc3	210766	ENSMUSG00000031201	chrX:75416628-75416628	1	218	197	129	120	105
ENSMUST00000109381	chr15:88687300-88734233	Brd1	223770	ENSMUSG00000022387	chr15:88734233-88734233	-1	85	57	174	270	210
ENSMUST00000114242	chr17:34112023-34121747	Brd2	14312	ENSMUSG00000024335	chr17:34121747-34121747	-1	586	181	553	646	598
ENSMUST00000028282	chr2:27445579-27475398	Brd3	67382	ENSMUSG00000026918	chr2:27475398-27475398	-1	160	175	198	259	196
ENSMUST00000119123	chr17:32196274-32284097	Brd4	57261	ENSMUSG00000024002	chr17:32284097-32284097	-1	323	308	364	510	414
ENSMUST00000034085	chr8:88331059-88362194	Brd7	26992	ENSMUSG00000031660	chr8:88362194-88362194	-1	294	315	270	181	222
ENSMUST00000003876	chr18:34598615-34624601	Brd8	78656	ENSMUSG00000003778	chr18:34624601-34624601	-1	155	144	214	331	287
ENSMUST00000099384	chr13:73937838-73960894	Brd9	105246	ENSMUSG00000057649	chr13:73937838-73937838	1	125	141	142	189	186
ENSMUST00000031215	chr5:107331159-107387058	Brdt	114642	ENSMUSG00000029279	chr5:107331159-107331159	1	5	36	25	25	34
ENSMUST00000080598	chr5:31697684-32084962	Bre	107976	ENSMUSG00000052139	chr5:31697684-31697684	1	235	333	178	131	234
ENSMUST00000011302	chr12:112959862-113000621	Brf1	72308	ENSMUSG00000011158	chr12:113000621-113000621	-1	131	104	111	131	134
ENSMUST00000033877	chr8:27123832-27128632	Brf2	66653	ENSMUSG00000031487	chr8:27128632-27128632	-1	58	40	32	30	32
ENSMUST00000056578	chr5:144255234-144264574	Bri3	55950	ENSMUSG00000047843	chr5:144255234-144255234	1	525	480	280	118	148
ENSMUST00000049040	chr5:125441568-125460872	Bri3bp	76809	ENSMUSG00000037905	chr5:125441568-125441568	1	270	370	171	113	102
ENSMUST00000030036	chr4:68761514-68954397	Brinp1	56710	ENSMUSG00000028351	chr4:68954397-68954397	-1	129	73	68	56	78
ENSMUST00000074622	chr1:146494760-146902471	Brinp3	215378	ENSMUSG00000035131	chr1:146494760-146494760	1	32	21	26	33	55
ENSMUST00000044423	chr11:86058138-86201193	Brip1	237911	ENSMUSG00000034329	chr11:86201193-86201193	-1	28	68	40	29	16
ENSMUST00000128960	chr11:86201370-86211192	Brip1os		ENSMUSG00000085208	chr11:86201370-86201370	1	237	421	420	388	405
ENSMUST00000022855	chr15:10474779-10485947	Brix1	67832	ENSMUSG00000022247	chr15:10485947-10485947	-1	535	484	274	147	196
ENSMUST00000035725	chr6:113604772-113616948	Brk1	101314	ENSMUSG00000033940	chr6:113604772-113604772	1	1073	1109	632	369	501
ENSMUST00000116567	chr19:5041404-5049917	Brms1	107392	ENSMUSG00000080268	chr19:5041404-5041404	1	184	225	87	53	67
ENSMUST00000059250	chr12:55836366-55869735	Brms1l	52592	ENSMUSG00000012076	chr12:55836366-55836366	1	74	71	104	117	116
ENSMUST00000057062	chr1:183276342-183297008	Brox	102642734	ENSMUSG00000046836	chr1:183297008-183297008	-1	280	195	217	305	315
ENSMUST00000113122	chr6:113307181-113324857	Brpf1	78783	ENSMUSG00000001632	chr6:113307181-113307181	1	91	64	102	150	86
ENSMUST00000004985	chr17:28801090-28838546	Brpf3	268936	ENSMUSG00000063952	chr17:28801090-28801090	1	58	86	125	174	124
ENSMUST00000120836	chr7:4690604-4715981	Brsk1	381979	ENSMUSG00000035390	chr7:4690604-4690604	1	61	31	43	62	79
ENSMUST00000023631	chr16:95992449-96082447	Brwd1	93871	ENSMUSG00000022914	chr16:96082447-96082447	-1	170	147	192	328	239
ENSMUST00000150434	chrX:108737016-108834348	Brwd3	382236	ENSMUSG00000063663	chrX:108834348-108834348	-1	91	113	91	106	76
ENSMUST00000159770	chr19:8837687-8840243	Bscl2	14705	ENSMUSG00000071657	chr19:8837687-8837687	1	180	581	367	227	217
ENSMUST00000048162	chr4:129461581-129488498	Bsdc1	100383	ENSMUSG00000040859	chr4:129461581-129461581	1	101	96	177	165	178
ENSMUST00000179781	chr10:79704491-79711969	Bsg	12215	ENSMUSG00000023175	chr10:79704491-79704491	1	1362	983	1152	1086	939
ENSMUST00000051672	chr8:71534264-71537437	Bst2	69550	ENSMUSG00000046718	chr8:71537437-71537437	-1	451	387	568	409	411
ENSMUST00000099494	chr19:36926079-37012752	Btaf1	107182	ENSMUSG00000040565	chr19:36926079-36926079	1	128	107	139	169	138
ENSMUST00000026093	chr7:81792075-81829431	Btbd1	83962	ENSMUSG00000025103	chr7:81829431-81829431	-1	426	480	450	338	421
ENSMUST00000047091	chr7:113315626-113369339	Btbd10	68815	ENSMUSG00000038187	chr7:113369339-113369339	-1	216	102	189	126	158
ENSMUST00000020231	chr10:85386827-85640594	Btbd11	74007	ENSMUSG00000020042	chr10:85386827-85386827	1	50	140	98	65	38
ENSMUST00000153924	chr4:117119219-117122330	Btbd19		ENSMUSG00000073771	chr4:117122330-117122330	-1	83	117	65	22	22
ENSMUST00000126980	chr10:80642617-80656494	Btbd2	208198	ENSMUSG00000003344	chr10:80656494-80656494	-1	70	111	136	159	177
ENSMUST00000091556	chr2:138256565-138287422	Btbd3	228662	ENSMUSG00000062098	chr2:138256565-138256565	1	108	117	219	269	208
ENSMUST00000165079	chr12:112976482-112978930	Btbd6	399566	ENSMUSG00000002803	chr12:112976482-112976482	1	29	29	35	42	35
ENSMUST00000045652	chr12:102784656-102878406	Btbd7	238386	ENSMUSG00000041702	chr12:102878406-102878406	-1	38	17	59	139	54
ENSMUST00000168787	chr17:30215524-30576287	Btbd9	224671	ENSMUSG00000062202	chr17:30576287-30576287	-1	85	67	62	101	121
ENSMUST00000128014	chr14:31641028-31667171	Btd	26363	ENSMUSG00000021900	chr14:31641028-31641028	1	56	145	130	177	155
ENSMUST00000022163	chr13:98309896-98316967	Btf3	218490	ENSMUSG00000021660	chr13:98316967-98316967	-1	3775	3468	2166	1033	1737
ENSMUST00000139464	chr4:108825688-108830551	Btf3l4	70533	ENSMUSG00000028568	chr4:108830551-108830551	-1	388	375	380	287	300
ENSMUST00000038377	chr10:96617001-96622813	Btg1	12226	ENSMUSG00000036478	chr10:96617001-96617001	1	320	350	636	601	893
ENSMUST00000020692	chr1:134075170-134079120	Btg2	12227	ENSMUSG00000020423	chr1:134079120-134079120	-1	267	416	423	339	987
ENSMUST00000023570	chr16:78359860-78376810	Btg3	12228	ENSMUSG00000022863	chr16:78376810-78376810	-1	242	44	34	7	84
ENSMUST00000065601	chr19:45363734-45533341	Btrc	12234	ENSMUSG00000025217	chr19:45363734-45363734	1	160	206	146	101	119
ENSMUST00000028858	chr2:127801122-127831865	Bub1	12235	ENSMUSG00000027379	chr2:127831865-127831865	-1	111	88	152	83	54
ENSMUST00000038341	chr2:118598211-118641591	Bub1b	12236	ENSMUSG00000040084	chr2:118598211-118598211	1	64	114	89	51	6
ENSMUST00000084502	chr7:131560391-131571898	Bub3	12237	ENSMUSG00000066979	chr7:131560391-131560391	1	436	381	410	237	349
ENSMUST00000124887	chr9:46288247-46298783	Bud13	215051	ENSMUSG00000032077	chr9:46288247-46288247	1	98	114	69	58	66
ENSMUST00000162594	chr5:145140362-145148078	Bud31	102642043	ENSMUSG00000038722	chr5:145140362-145140362	1	739	863	376	201	265
ENSMUST00000024783	chr17:47599331-47611492	Bysl	53414	ENSMUSG00000023988	chr17:47611492-47611492	-1	239	156	118	91	103
ENSMUST00000050552	chr1:58392898-58407353	Bzw1	66882	ENSMUSG00000051223	chr1:58392898-58392898	1	855	522	874	981	836
ENSMUST00000020856	chr12:36091846-36156825	Bzw2	66912	ENSMUSG00000020547	chr12:36156825-36156825	-1	312	318	257	191	293
ENSMUST00000043610	chr19:29522282-29606829	C030046E11Rik	226089	ENSMUSG00000038658	chr19:29522282-29522282	1	108	158	115	125	122
ENSMUST00000131907	chr13:83721381-83741308	C130071C03Rik		ENSMUSG00000050334	chr13:83721381-83721381	1	0	0	42	60	56
ENSMUST00000000594	chr11:17257594-17269176	C1d	57316	ENSMUSG00000000581	chr11:17257594-17257594	1	502	552	297	188	257
ENSMUST00000040159	chr6:7844842-7872047	C1galt1	94192	ENSMUSG00000042460	chr6:7844842-7844842	1	31	53	43	78	62
ENSMUST00000058265	chrX:38630785-38635087	C1galt1c1	59048	ENSMUSG00000048970	chrX:38635087-38635087	-1	123	74	116	64	109
ENSMUST00000046285	chr4:136895917-136898803	C1qa	12259	ENSMUSG00000036887	chr4:136898803-136898803	-1	4	75	67	38	34
ENSMUST00000046384	chr4:136880129-136886187	C1qb	12260	ENSMUSG00000036905	chr4:136886187-136886187	-1	14	109	121	75	71
ENSMUST00000078528	chr11:70977836-70983026	C1qbp	12261	ENSMUSG00000018446	chr11:70983026-70983026	-1	634	318	370	215	213
ENSMUST00000046332	chr4:136889804-136893065	C1qc	12262	ENSMUSG00000036896	chr4:136893065-136893065	-1	11	105	99	86	71
ENSMUST00000173002	chr11:43474276-43491505	C1qtnf2	69183	ENSMUSG00000046491	chr11:43474276-43474276	1	54	132	66	31	29
ENSMUST00000022853	chr15:10952332-10980150	C1qtnf3	81799	ENSMUSG00000058914	chr15:10952332-10952332	1	225	34	19	15	22
ENSMUST00000023075	chr15:78523346-78529625	C1qtnf6	72709	ENSMUSG00000022440	chr15:78529625-78529625	-1	88	189	328	412	418
ENSMUST00000076939	chr5:43515588-43618817	C1qtnf7	109323	ENSMUSG00000061535	chr5:43515588-43515588	1	3	4	30	42	39
ENSMUST00000068593	chr6:124512632-124523440	C1ra	50909	ENSMUSG00000055172	chr6:124512632-124512632	1	30	65	315	553	735
ENSMUST00000184647	chr6:124570294-124581171	C1rb	667277	ENSMUSG00000098470	chr6:124570294-124570294	1	7	0	35	47	77
ENSMUST00000160505	chr6:124530345-124542321	C1s1	50908	ENSMUSG00000038521	chr6:124542321-124542321	-1	11	55	426	927	981
ENSMUST00000068797	chr6:124624625-124636085	C1s2	317677	ENSMUSG00000079343	chr6:124636085-124636085	-1	7	24	53	67	78
ENSMUST00000152417	chr17:34862604-34882026	C2	12263	ENSMUSG00000024371	chr17:34882026-34882026	-1	45	65	163	203	201
ENSMUST00000032704	chr7:35392275-35396817	C230052I12Rik	101831	ENSMUSG00000030493	chr7:35396817-35396817	-1	52	45	26	13	22
ENSMUST00000170757	chr16:97855210-97922633	C2cd2	207781	ENSMUSG00000045975	chr16:97922633-97922633	-1	58	71	31	55	78
ENSMUST00000065080	chr9:44309237-44320282	C2cd2l	71764	ENSMUSG00000032120	chr9:44320282-44320282	-1	47	26	33	35	54
ENSMUST00000051777	chr7:100372233-100470150	C2cd3	277939	ENSMUSG00000047248	chr7:100372233-100372233	1	30	28	65	100	59
ENSMUST00000111758	chr6:143010920-143100107	C2cd5	74741	ENSMUSG00000030279	chr6:143100107-143100107	-1	18	38	20	37	52
ENSMUST00000024988	chr17:57203970-57228136	C3	102642251	ENSMUSG00000024164	chr17:57228136-57228136	-1	1	8	115	969	906
ENSMUST00000133808	chr2:26136814-26140521	C330006A16Rik		ENSMUSG00000087679	chr2:26140521-26140521	-1	131	118	194	153	196
ENSMUST00000047486	chrX:36848550-36874111	C330007P06Rik	77644	ENSMUSG00000006423	chrX:36874111-36874111	-1	143	121	144	217	180
ENSMUST00000108934	chr2:177903340-177925604	C330013J21Rik		ENSMUSG00000074529	chr2:177925604-177925604	-1	195	180	100	69	74
ENSMUST00000025488	chr18:56955833-56975368	C330018D20Rik	77422	ENSMUSG00000024592	chr18:56975368-56975368	-1	41	63	40	23	42
ENSMUST00000138454	chr8:3567990-3573650	C330021F23Rik	546049	ENSMUSG00000065952	chr8:3567990-3567990	1	61	103	9	1	4
ENSMUST00000117994	chr16:48994185-49019705	C330027C09Rik	224171	ENSMUSG00000033031	chr16:48994185-48994185	1	108	164	144	111	63
ENSMUST00000042081	chr6:122847138-122856161	C3ar1	12267	ENSMUSG00000040552	chr6:122856161-122856161	-1	29	51	54	28	21
ENSMUST00000155622	chrX:53055046-53057190	C430049B03Rik		ENSMUSG00000087365	chrX:53057190-53057190	-1	9	35	37	84	59
ENSMUST00000173669	chr17:34728380-34729265	C4b	102643089	ENSMUSG00000073418	chr17:34729265-34729265	-1	1	4	53	367	536
ENSMUST00000128112	chr5:76657683-76840881	C530008M17Rik	320827	ENSMUSG00000036377	chr5:76657683-76657683	1	65	26	42	58	13
ENSMUST00000122923	chr4:72201348-72215352	C630043F03Rik		ENSMUSG00000084910	chr4:72201348-72201348	1	62	90	29	19	16
ENSMUST00000110689	chr15:4988762-5063773	C7	109828	ENSMUSG00000079105	chr15:5063773-5063773	-1	0	3	26	55	36
ENSMUST00000106051	chr4:129219578-129227911	C77080	97130	ENSMUSG00000050390	chr4:129227911-129227911	-1	51	130	261	163	67
ENSMUST00000118314	chrX:104077434-104201185	C77370	245555	ENSMUSG00000046449	chrX:104201185-104201185	-1	77	85	56	34	37
ENSMUST00000099547	chr13:46669522-46678056	C78339	97863	ENSMUSG00000069237	chr13:46669522-46669522	1	241	195	251	217	284
ENSMUST00000050497	chr6:86438374-86470388	C87436	232196	ENSMUSG00000046679	chr6:86438374-86438374	1	60	57	49	51	61
ENSMUST00000030313	chr4:94500081-94556796	Caap1	67770	ENSMUSG00000028578	chr4:94556796-94556796	-1	105	118	102	77	70
ENSMUST00000113360	chr1:85793441-85851576	Cab39	12283	ENSMUSG00000036707	chr1:85793441-85793441	1	425	392	367	354	388
ENSMUST00000022553	chr14:59440981-59548903	Cab39l	69008	ENSMUSG00000021981	chr14:59440981-59440981	1	191	291	150	103	123
ENSMUST00000001712	chr10:75646110-75764357	Cabin1	104248	ENSMUSG00000020196	chr10:75764357-75764357	-1	147	144	192	258	274
ENSMUST00000108891	chr2:180258540-180273496	Cables2	252966	ENSMUSG00000038990	chr2:180273496-180273496	-1	23	17	44	52	53
ENSMUST00000114005	chr2:27009926-27016849	Cacfd1	381356	ENSMUSG00000015488	chr2:27009926-27009926	1	114	188	167	170	180
ENSMUST00000030257	chr4:100776675-101004544	Cachd1	320508	ENSMUSG00000028532	chr4:100776675-100776675	1	104	77	104	144	77
ENSMUST00000135382	chr8:84388440-84519039	Cacna1a	12286	ENSMUSG00000034656	chr8:84388440-84388440	1	40	36	37	46	33
ENSMUST00000186889	chr6:118587240-119196231	Cacna1c	12288	ENSMUSG00000051331	chr6:119196231-119196231	-1	60	55	44	37	37
ENSMUST00000112249	chr14:30039949-30353486	Cacna1d	12289	ENSMUSG00000015968	chr14:30353486-30353486	-1	0	1	35	53	41
ENSMUST00000107786	chr11:94408391-94474100	Cacna1g	12291	ENSMUSG00000020866	chr11:94474100-94474100	-1	56	42	39	81	56
ENSMUST00000159610	chr17:25374285-25433783	Cacna1h	58226	ENSMUSG00000024112	chr17:25433783-25433783	-1	21	4	17	95	42
ENSMUST00000115281	chr5:15934829-16370727	Cacna2d1	12293	ENSMUSG00000040118	chr5:15934829-15934829	1	152	269	452	508	446
ENSMUST00000109150	chr15:98632220-98644530	Cacnb3	12297	ENSMUSG00000003352	chr15:98632220-98632220	1	109	112	157	157	99
ENSMUST00000092891	chr7:3332955-3368216	Cacng7	81904	ENSMUSG00000069806	chr7:3332955-3332955	1	81	40	79	39	34
ENSMUST00000050867	chr10:81321103-81326251	Cactin	70312	ENSMUSG00000034889	chr10:81321103-81321103	1	192	134	153	100	101
ENSMUST00000081790	chr19:60524696-60581023	Cacul1	78832	ENSMUSG00000033417	chr19:60581023-60581023	-1	570	359	280	262	207
ENSMUST00000014370	chr1:160202367-160212892	Cacybp	12301	ENSMUSG00000014226	chr1:160212892-160212892	-1	566	380	376	155	239
ENSMUST00000013773	chr5:31054780-31078479	Cad	69719	ENSMUSG00000013629	chr5:31054780-31054780	1	257	175	242	185	163
ENSMUST00000114548	chr9:47530173-47853385	Cadm1	54725	ENSMUSG00000032076	chr9:47530173-47530173	1	27	73	122	792	1477
ENSMUST00000114292	chr16:66655421-67620908	Cadm2	239857	ENSMUSG00000064115	chr16:67620908-67620908	-1	55	17	68	257	217
ENSMUST00000111220	chr1:173334254-173367695	Cadm3	94332	ENSMUSG00000005338	chr1:173367695-173367695	-1	31	28	58	124	157
ENSMUST00000068023	chr7:24482023-24504539	Cadm4	260299	ENSMUSG00000054793	chr7:24482023-24482023	1	44	106	766	4759	11411
ENSMUST00000023818	chr15:102706779-102722178	Calcoco1	67488	ENSMUSG00000023055	chr15:102722178-102722178	-1	123	126	265	343	347
ENSMUST00000074262	chr2:84330626-84425411	Calcrl	54598	ENSMUSG00000059588	chr2:84425411-84425411	-1	56	63	65	79	73
ENSMUST00000079391	chr6:34598500-34775454	Cald1	109624	ENSMUSG00000029761	chr6:34598500-34598500	1	7052	3457	2468	2366	1168
ENSMUST00000035822	chr19:47131823-47138294	Calhm2	72691	ENSMUSG00000033033	chr19:47138294-47138294	-1	55	37	56	56	49
ENSMUST00000110082	chr12:100199435-100209806	Calm1	12315	ENSMUSG00000001175	chr12:100199435-100199435	1	1854	1600	1737	1276	1935
ENSMUST00000040440	chr17:87433412-87446935	Calm2	12315	ENSMUSG00000036438	chr17:87446935-87446935	-1	1516	1937	2610	1172	1636
ENSMUST00000019514	chr7:16915379-16924114	Calm3	12315	ENSMUSG00000019370	chr7:16924114-16924114	-1	730	777	894	949	904
ENSMUST00000003912	chr8:84841850-84846934	Calr	12317	ENSMUSG00000003814	chr8:84846934-84846934	-1	4107	4107	6167	3184	4761
ENSMUST00000173216	chr6:29348069-29374503	Calu	12321	ENSMUSG00000029767	chr6:29348069-29348069	1	3468	2963	5285	11419	6170
ENSMUST00000032409	chr6:113334124-113343984	Camk1	52163	ENSMUSG00000030272	chr6:113343984-113343984	-1	367	516	463	277	373
ENSMUST00000044009	chr2:5293457-5714515	Camk1d	227541	ENSMUSG00000039145	chr2:5714515-5714515	-1	23	78	94	63	29
ENSMUST00000143383	chr3:126596302-126684688	Camk2d	108058	ENSMUSG00000053819	chr3:126596302-126596302	1	541	582	465	495	339
ENSMUST00000100837	chr14:20734875-20794088	Camk2g	12325	ENSMUSG00000021820	chr14:20794088-20794088	-1	206	154	269	249	194
ENSMUST00000050918	chr4:138454314-138460123	Camk2n1	66259	ENSMUSG00000046447	chr4:138454314-138454314	1	27	16	42	28	37
ENSMUST00000042868	chr18:32939041-33195767	Camk4	12326	ENSMUSG00000038128	chr18:32939041-32939041	1	54	43	28	28	28
ENSMUST00000111668	chr5:122731173-122779410	Camkk2	207565	ENSMUSG00000029471	chr5:122779410-122779410	-1	76	82	162	146	126
ENSMUST00000021963	chr13:55623005-55632411	Caml	12328	ENSMUSG00000021501	chr13:55623005-55623005	1	151	175	133	64	154
ENSMUST00000114167	chr2:25926838-25983282	Camsap1	227634	ENSMUSG00000026933	chr2:25983282-25983282	-1	162	154	129	153	132
ENSMUST00000048309	chr1:136268123-136346104	Camsap2	67886	ENSMUSG00000041570	chr1:136346104-136346104	-1	150	152	124	216	259
ENSMUST00000097774	chr4:151059525-151861876	Camta1	100072	ENSMUSG00000014592	chr4:151861876-151861876	-1	36	34	18	16	19
ENSMUST00000145823	chr11:70669463-70686389	Camta2	216874	ENSMUSG00000040712	chr11:70686389-70686389	-1	77	46	73	107	98
ENSMUST00000020315	chr10:119199255-119240055	Cand1	71902	ENSMUSG00000020114	chr10:119240055-119240055	-1	558	588	518	541	455
ENSMUST00000075995	chr6:115774538-115804893	Cand2	67088	ENSMUSG00000030319	chr6:115774538-115774538	1	32	55	79	122	99
ENSMUST00000017620	chr11:118406289-118419086	Cant1	76025	ENSMUSG00000025575	chr11:118419086-118419086	-1	168	322	256	271	225
ENSMUST00000020637	chr11:50294467-50325673	Canx	12330	ENSMUSG00000020368	chr11:50325673-50325673	-1	7064	4112	6173	4113	3778
ENSMUST00000106255	chr4:122859047-122886044	Cap1	12331	ENSMUSG00000028656	chr4:122886044-122886044	-1	1927	1273	1553	1254	1454
ENSMUST00000071044	chr6:72544391-72562983	Capg	12332	ENSMUSG00000056737	chr6:72544391-72544391	1	858	2267	1137	602	1034
ENSMUST00000164843	chr19:5988546-6015825	Capn1	12333	ENSMUSG00000024942	chr19:6015825-6015825	-1	146	204	211	229	205
ENSMUST00000027488	chr1:92934376-92947941	Capn10	23830	ENSMUSG00000026270	chr1:92934376-92934376	1	41	34	53	42	46
ENSMUST00000041641	chr17:25959556-25985680	Capn15	50817	ENSMUSG00000037326	chr17:25985680-25985680	-1	10	4	28	61	44
ENSMUST00000068505	chr1:182467256-182517495	Capn2	12334	ENSMUSG00000026509	chr1:182517495-182517495	-1	1192	932	887	1259	1218
ENSMUST00000040971	chr7:98121559-98178274	Capn5	12337	ENSMUSG00000035547	chr7:98178274-98178274	-1	16	18	32	132	67
ENSMUST00000087316	chrX:143802231-143827414	Capn6	12338	ENSMUSG00000067276	chrX:143827414-143827414	-1	77	78	357	639	440
ENSMUST00000022451	chr14:31336638-31371984	Capn7	12339	ENSMUSG00000021893	chr14:31336638-31336638	1	116	130	189	218	218
ENSMUST00000001845	chr7:30186942-30195164	Capns1	12336	ENSMUSG00000001794	chr7:30195164-30195164	-1	1939	1939	1938	1457	1368
ENSMUST00000028607	chr2:103762941-103797649	Caprin1	53872	ENSMUSG00000027184	chr2:103797649-103797649	-1	1796	2267	2378	2267	2479
ENSMUST00000111569	chr6:148842492-148896237	Caprin2	232560	ENSMUSG00000030309	chr6:148896237-148896237	-1	81	121	108	103	123
ENSMUST00000094028	chr3:104822779-104864505	Capza1	12340	ENSMUSG00000070372	chr3:104864505-104864505	-1	907	561	1068	1012	822
ENSMUST00000148694	chr6:17636234-17656447	Capza2	12343	ENSMUSG00000015733	chr6:17636234-17636234	1	951	868	858	679	868
ENSMUST00000102508	chr4:139192899-139291818	Capzb	12345	ENSMUSG00000028745	chr4:139192899-139192899	1	1456	1296	1296	756	959
ENSMUST00000071889	chr9:66713686-66766845	Car12	76459	ENSMUSG00000032373	chr9:66713686-66713686	1	39	10	55	38	24
ENSMUST00000029071	chr3:14641727-14663002	Car13	71934	ENSMUSG00000027555	chr3:14641727-14641727	1	102	114	119	142	74
ENSMUST00000029076	chr3:14863538-14872351	Car3	12350	ENSMUSG00000027559	chr3:14863538-14863538	1	8	0	0	66	380
ENSMUST00000033739	chrX:163976822-164027997	Car5b	56078	ENSMUSG00000031373	chrX:164027997-164027997	-1	46	85	50	45	45
ENSMUST00000130075	chr1:60098247-60151032	Carf	241066	ENSMUSG00000026017	chr1:60098247-60098247	1	87	53	61	79	89
ENSMUST00000008537	chr16:8658587-8672153	Carhsp1	52502	ENSMUSG00000008393	chr16:8672153-8672153	-1	368	714	672	442	458
ENSMUST00000177955	chr8:11497506-11513287	Carkd	69225	ENSMUSG00000031505	chr8:11497506-11497506	1	207	219	145	120	168
ENSMUST00000034703	chr9:21546894-21589467	Carm1	59035	ENSMUSG00000032185	chr9:21546894-21546894	1	153	27	233	274	262
ENSMUST00000010899	chr7:143557230-143600090	Cars	27267	ENSMUSG00000010755	chr7:143600090-143600090	-1	371	440	285	146	173
ENSMUST00000049461	chr8:11514021-11550771	Cars2	71941	ENSMUSG00000056228	chr8:11550771-11550771	-1	98	137	81	51	64
ENSMUST00000017384	chr11:98804905-98833814	Casc3	192160	ENSMUSG00000078676	chr11:98804905-98804905	1	234	312	221	201	250
ENSMUST00000078752	chr2:121866970-121936220	Casc4	319996	ENSMUSG00000060227	chr2:121866970-121866970	1	124	116	198	184	171
ENSMUST00000152380	chr2:119047119-119069271	Casc5	76464	ENSMUSG00000027326	chr2:119047119-119047119	1	48	79	76	66	26
ENSMUST00000015333	chr6:4600840-4643381	Casd1	213819	ENSMUSG00000015189	chr6:4600840-4600840	1	62	74	104	139	184
ENSMUST00000115438	chrX:13517080-13846578	Cask	12361	ENSMUSG00000031012	chrX:13846578-13846578	-1	343	350	630	688	564
ENSMUST00000041684	chr11:115799183-115813630	Caskin2	140721	ENSMUSG00000034471	chr11:115813630-115813630	-1	51	16	69	132	92
ENSMUST00000027015	chr9:5298517-5307265	Casp1	12362	ENSMUSG00000025888	chr9:5298517-5298517	1	0	33	60	48	55
ENSMUST00000027009	chr9:5345430-5373032	Casp12	12364	ENSMUSG00000025887	chr9:5345430-5345430	1	91	171	304	449	407
ENSMUST00000031895	chr6:42264985-42282508	Casp2	12366	ENSMUSG00000029863	chr6:42264985-42264985	1	38	46	67	84	87
ENSMUST00000093517	chr8:46617449-46638706	Casp3	12367	ENSMUSG00000031628	chr8:46617449-46617449	1	13	8	96	86	41
ENSMUST00000162846	chr9:5308828-5323713	Casp4	12363	ENSMUSG00000033538	chr9:5308828-5308828	1	53	230	333	292	283
ENSMUST00000029626	chr3:129901425-129914103	Casp6	12368	ENSMUSG00000027997	chr3:129901425-129901425	1	52	53	114	89	128
ENSMUST00000026062	chr19:56397129-56442344	Casp7	12369	ENSMUSG00000025076	chr19:56397129-56397129	1	43	25	54	71	40
ENSMUST00000027189	chr1:58795374-58847503	Casp8	12370	ENSMUSG00000026029	chr1:58795374-58795374	1	135	71	169	122	75
ENSMUST00000029950	chr4:32615478-32653265	Casp8ap2	26885	ENSMUSG00000028282	chr4:32615478-32615478	1	32	10	58	87	44
ENSMUST00000128660	chr4:141793612-141798086	Casp9	12371	ENSMUSG00000028914	chr4:141793612-141793612	1	54	61	91	102	91
ENSMUST00000065629	chr13:74694286-74807921	Cast	12380	ENSMUSG00000021585	chr13:74807921-74807921	-1	448	544	518	490	443
ENSMUST00000028610	chr2:103453849-103485160	Cat	12359	ENSMUSG00000027187	chr2:103485160-103485160	-1	157	231	656	590	524
ENSMUST00000007799	chr6:17306335-17341324	Cav1	12389	ENSMUSG00000007655	chr6:17306335-17306335	1	3261	1457	1217	338	340
ENSMUST00000000058	chr6:17281185-17289115	Cav2	12390	ENSMUSG00000000058	chr6:17281185-17281185	1	129	184	160	141	121
ENSMUST00000109725	chr2:154436481-154539356	Cbfa2t2	12396	ENSMUSG00000038533	chr2:154436481-154436481	1	82	93	112	162	128
ENSMUST00000052209	chr8:105170674-105217989	Cbfb	12400	ENSMUSG00000031885	chr8:105170674-105170674	1	234	366	505	518	700
ENSMUST00000114471	chr16:52031549-52208047	Cblb	208650	ENSMUSG00000022637	chr16:52031549-52031549	1	121	261	408	278	198
ENSMUST00000101499	chr12:31484936-31499616	Cbll1	104836	ENSMUSG00000020659	chr12:31499616-31499616	-1	104	70	92	86	102
ENSMUST00000039659	chr16:93607837-93610505	Cbr1	12408	ENSMUSG00000051483	chr16:93607837-93607837	1	135	198	199	167	151
ENSMUST00000026148	chr11:120729489-120732114	Cbr2	12409	ENSMUSG00000025150	chr11:120732114-120732114	-1	23	66	57	39	32
ENSMUST00000039620	chr16:93683215-93690990	Cbr3	109857	ENSMUSG00000022947	chr16:93683215-93683215	1	68	155	175	93	77
ENSMUST00000034058	chr8:61487734-61503482	Cbr4	234309	ENSMUSG00000031641	chr8:61487734-61487734	1	56	76	48	30	43
ENSMUST00000025815	chr19:24919916-24961616	Cbwd1	226043	ENSMUSG00000024878	chr19:24961616-24961616	-1	114	67	88	73	78
ENSMUST00000018810	chr11:96789127-96803969	Cbx1	12412	ENSMUSG00000018666	chr11:96789127-96789127	1	76	25	118	93	90
ENSMUST00000094623	chr6:51470360-51483033	Cbx3	102642820	ENSMUSG00000029836	chr6:51470360-51470360	1	490	748	634	457	620
ENSMUST00000026665	chr11:119077573-119086221	Cbx4	12418	ENSMUSG00000039989	chr11:119086221-119086221	-1	26	24	33	70	73
ENSMUST00000118152	chr15:103191544-103239816	Cbx5	12419	ENSMUSG00000009575	chr15:103239816-103239816	-1	343	339	439	619	794
ENSMUST00000109627	chr15:79823896-79834688	Cbx6	494448	ENSMUSG00000089715	chr15:79834688-79834688	-1	297	526	599	586	520
ENSMUST00000023064	chr15:79659227-79667660	Cby1	73739	ENSMUSG00000022428	chr15:79659227-79659227	1	97	112	102	58	54
ENSMUST00000117424	chr8:84132828-84147865	Cc2d1a	212139	ENSMUSG00000036686	chr8:84147865-84147865	-1	157	198	163	128	167
ENSMUST00000030320	chr4:108619940-108634123	Cc2d1b	319965	ENSMUSG00000028582	chr4:108619940-108619940	1	213	282	243	222	278
ENSMUST00000048150	chr5:43662379-43740972	Cc2d2a	231214	ENSMUSG00000039765	chr5:43662379-43662379	1	42	53	64	116	84
ENSMUST00000020268	chr10:62743928-62792368	Ccar1	67500	ENSMUSG00000020074	chr10:62792368-62792368	-1	432	295	344	299	345
ENSMUST00000035612	chr14:70138177-70153811	Ccar2	219158	ENSMUSG00000033712	chr14:70153811-70153811	-1	98	74	160	253	214
ENSMUST00000106218	chr3:142701051-142744527	Ccbl2	229905	ENSMUSG00000040213	chr3:142701051-142701051	1	40	34	15	9	13
ENSMUST00000123571	chr7:126649309-126664004	Ccdc101	75565	ENSMUSG00000030714	chr7:126649309-126649309	1	114	60	50	29	48
ENSMUST00000077955	chr8:94902869-94918098	Ccdc102a	234582	ENSMUSG00000063605	chr8:94918098-94918098	-1	219	163	141	123	230
ENSMUST00000020754	chr11:29221532-29247409	Ccdc104	216618	ENSMUSG00000020462	chr11:29247409-29247409	-1	519	423	350	188	329
ENSMUST00000143073	chr4:43492900-43494205	Ccdc107	622404	ENSMUSG00000028461	chr4:43492900-43492900	1	251	362	98	55	70
ENSMUST00000029624	chr3:129914960-129970206	Ccdc109b	66815	ENSMUSG00000027994	chr3:129970206-129970206	-1	70	105	22	9	11
ENSMUST00000042493	chr1:34436670-34439672	Ccdc115	69668	ENSMUSG00000042111	chr1:34439672-34439672	-1	123	46	41	32	29
ENSMUST00000020776	chr11:5528887-5542187	Ccdc117	104479	ENSMUSG00000020482	chr11:5542187-5542187	-1	33	35	51	65	71
ENSMUST00000019803	chr9:110656503-110711590	Ccdc12	72654	ENSMUSG00000019659	chr9:110656503-110656503	1	238	276	105	66	86
ENSMUST00000007865	chr8:70868227-70873490	Ccdc124	234388	ENSMUSG00000007721	chr8:70873490-70873490	-1	369	435	199	94	124
ENSMUST00000055559	chr6:49319274-49341582	Ccdc126	57895	ENSMUSG00000050786	chr6:49319274-49319274	1	33	31	40	21	29
ENSMUST00000022063	chr13:74350309-74365783	Ccdc127	67433	ENSMUSG00000021578	chr13:74350309-74350309	1	232	132	201	225	202
ENSMUST00000098578	chr8:84257795-84270380	Ccdc130	67736	ENSMUSG00000004994	chr8:84270380-84270380	-1	54	18	23	23	35
ENSMUST00000001412	chr6:3498382-3603315	Ccdc132	73288	ENSMUSG00000001376	chr6:3498382-3498382	1	193	168	180	138	166
ENSMUST00000089174	chr15:82127922-82142200	Ccdc134	76457	ENSMUSG00000068114	chr15:82127922-82127922	1	65	64	35	24	46
ENSMUST00000132232	chr6:29396309-29399449	Ccdc136	232664	ENSMUSG00000029769	chr6:29396309-29396309	1	167	225	183	125	222
ENSMUST00000058370	chr11:120458115-120464358	Ccdc137	67291	ENSMUSG00000049957	chr11:120458115-120458115	1	126	40	57	48	52
ENSMUST00000023532	chr16:34690616-34725194	Ccdc14	239839	ENSMUSG00000022833	chr16:34690616-34690616	1	42	43	39	31	15
ENSMUST00000165386	chr15:3280627-3303526	Ccdc152	100039139	ENSMUSG00000091119	chr15:3303526-3303526	-1	18	0	26	39	36
ENSMUST00000093381	chr11:4141123-4160291	Ccdc157	216516	ENSMUSG00000051427	chr11:4160291-4160291	-1	27	26	67	131	92
ENSMUST00000030452	chr4:116708509-116715099	Ccdc163	68394	ENSMUSG00000028689	chr4:116708509-116708509	1	62	84	28	19	27
ENSMUST00000037783	chr6:91878053-91899843	Ccdc174	232236	ENSMUSG00000034083	chr6:91878053-91878053	1	227	367	113	83	96
ENSMUST00000047677	chr5:108132914-108232947	Ccdc18	73254	ENSMUSG00000056531	chr5:108132914-108132914	1	52	0	42	41	22
ENSMUST00000027867	chr1:164275585-164287847	Ccdc181	74895	ENSMUSG00000026578	chr1:164275585-164275585	1	74	128	75	40	57
ENSMUST00000033483	chrX:7593809-7605517	Ccdc22	54638	ENSMUSG00000031143	chrX:7605517-7605517	-1	200	226	147	103	147
ENSMUST00000030395	chr4:119195306-119201298	Ccdc23	69216	ENSMUSG00000028643	chr4:119195306-119195306	1	186	229	90	70	74
ENSMUST00000022614	chr14:65837302-65866604	Ccdc25	67179	ENSMUSG00000022035	chr14:65837302-65837302	1	128	105	139	117	116
ENSMUST00000080860	chr10:18213676-18234996	Ccdc28a	215814	ENSMUSG00000059554	chr10:18234996-18234996	-1	15	55	20	25	36
ENSMUST00000027988	chr2:5137776-5230878	Ccdc3	74186	ENSMUSG00000026676	chr2:5137776-5137776	1	15	156	391	389	286
ENSMUST00000036470	chr2:119017779-119029393	Ccdc32	269336	ENSMUSG00000039983	chr2:119029393-119029393	-1	87	71	74	60	69
ENSMUST00000028580	chr2:110017817-110045316	Ccdc34	68201	ENSMUSG00000027160	chr2:110017817-110017817	1	75	100	101	84	77
ENSMUST00000062750	chr6:90403736-90428432	Ccdc37	243538	ENSMUSG00000048794	chr6:90428432-90428432	-1	7	38	20	92	47
ENSMUST00000092569	chr11:102684686-102697782	Ccdc43	52715	ENSMUSG00000020925	chr11:102697782-102697782	-1	122	113	83	81	74
ENSMUST00000002043	chr11:106197408-106216344	Ccdc47	67163	ENSMUSG00000078622	chr11:106216344-106216344	-1	247	125	253	329	276
ENSMUST00000100026	chr16:27388869-27452218	Ccdc50	67501	ENSMUSG00000038127	chr16:27388869-27388869	1	253	173	299	600	558
ENSMUST00000020248	chr10:88201093-88246158	Ccdc53	67282	ENSMUSG00000020056	chr10:88201093-88201093	1	223	319	189	88	115
ENSMUST00000102494	chr11:77044292-77078435	Ccdc55	237859	ENSMUSG00000037958	chr11:77078435-77078435	-1	215	169	198	124	139
ENSMUST00000164916	chr16:36071660-36092118	Ccdc58	381045	ENSMUSG00000075229	chr16:36071660-36071660	1	263	199	85	24	52
ENSMUST00000020049	chr10:105841067-105847833	Ccdc59	52713	ENSMUSG00000019897	chr10:105841067-105841067	1	255	218	155	100	113
ENSMUST00000147545	chr10:70097121-70193200	Ccdc6	76551	ENSMUSG00000048701	chr10:70097121-70097121	1	311	188	165	193	135
ENSMUST00000098780	chr7:18890883-18910415	Ccdc61	232933	ENSMUSG00000074358	chr7:18910415-18910415	-1	50	55	40	25	34
ENSMUST00000050480	chr14:27482412-27508460	Ccdc66	320234	ENSMUSG00000046753	chr14:27508460-27508460	-1	65	30	54	52	40
ENSMUST00000061209	chr9:108460518-108465945	Ccdc71	72454	ENSMUSG00000049305	chr9:108460518-108460518	1	172	160	146	118	112
ENSMUST00000172332	chr12:32378704-32382943	Ccdc71l	72123	ENSMUSG00000090946	chr12:32378704-32378704	1	87	69	95	83	108
ENSMUST00000127840	chr2:104867805-104951567	Ccdc73	211936	ENSMUSG00000045106	chr2:104867805-104867805	1	67	79	38	21	33
ENSMUST00000094805	chr7:16992708-16997516	Ccdc8	434130	ENSMUSG00000041117	chr7:16992708-16992708	1	35	22	68	135	122
ENSMUST00000139509	chr16:45093402-45094195	Ccdc80	67896	ENSMUSG00000022665	chr16:45093402-45093402	1	1439	347	364	625	1408
ENSMUST00000110583	chr9:13246982-13289409	Ccdc82	66396	ENSMUSG00000079084	chr9:13246982-13246982	1	87	45	30	83	63
ENSMUST00000053286	chr9:44410160-44418003	Ccdc84	382073	ENSMUSG00000043923	chr9:44418003-44418003	-1	44	90	21	25	53
ENSMUST00000160016	chr11:28388817-28434110	Ccdc85a	216613	ENSMUSG00000032878	chr11:28434110-28434110	-1	85	26	45	49	53
ENSMUST00000179549	chr19:5456789-5457397	Ccdc85b	240514	ENSMUSG00000095098	chr19:5457397-5457397	-1	58	138	50	25	46
ENSMUST00000133836	chr19:10941481-10947332	Ccdc86	108673	ENSMUSG00000024732	chr19:10947332-10947332	-1	249	125	102	54	53
ENSMUST00000040182	chr11:29373658-29510808	Ccdc88a	108686	ENSMUSG00000032740	chr11:29373658-29373658	1	181	183	184	185	127
ENSMUST00000172670	chr7:16274042-16275771	Ccdc9	243846	ENSMUSG00000041375	chr7:16275771-16275771	-1	121	215	145	128	177
ENSMUST00000153776	chr7:92561149-92564720	Ccdc90b	66365	ENSMUSG00000030613	chr7:92561149-92561149	1	141	85	172	116	163
ENSMUST00000032441	chr6:147475871-147632612	Ccdc91	67015	ENSMUSG00000030301	chr6:147475871-147475871	1	89	83	84	85	115
ENSMUST00000036206	chr5:124834418-124862424	Ccdc92	215707	ENSMUSG00000037979	chr5:124862424-124862424	-1	42	37	20	9	9
ENSMUST00000036025	chr1:121431049-121506460	Ccdc93	70829	ENSMUSG00000026339	chr1:121431049-121431049	1	170	100	117	173	86
ENSMUST00000002683	chr7:25711106-25719088	Ccdc97	52132	ENSMUSG00000002608	chr7:25719088-25719088	-1	185	143	139	166	142
ENSMUST00000164242	chr17:35517100-35530996	Cchcr1	240084	ENSMUSG00000040312	chr17:35517100-35517100	1	97	174	119	75	78
ENSMUST00000035120	chr9:121489825-121495689	Cck	12424	ENSMUSG00000032532	chr9:121495689-121495689	-1	65	89	20	0	3
ENSMUST00000000342	chr11:82057823-82062955	Ccl11	20292	ENSMUSG00000020676	chr11:82057823-82057823	1	0	38	227	142	204
ENSMUST00000000193	chr11:82035571-82037453	Ccl2	20296	ENSMUSG00000035385	chr11:82035571-82035571	1	215	445	927	402	388
ENSMUST00000021011	chr11:82045712-82047525	Ccl7	20306	ENSMUSG00000035373	chr11:82045712-82045712	1	324	696	480	108	241
ENSMUST00000009329	chr11:82115185-82116799	Ccl8	102641794	ENSMUSG00000009185	chr11:82115185-82115185	1	0	182	383	303	263
ENSMUST00000019266	chr11:83572919-83578636	Ccl9	20308	ENSMUSG00000019122	chr11:83578636-83578636	-1	3	49	47	24	39
ENSMUST00000000388	chr11:6546887-6596744	Ccm2	216527	ENSMUSG00000000378	chr11:6546887-6546887	1	279	291	193	118	170
ENSMUST00000029270	chr3:36564866-36572150	Ccna2	12428	ENSMUSG00000027715	chr3:36572150-36572150	-1	130	222	215	129	25
ENSMUST00000072119	chr13:100778650-100786570	Ccnb1	102643276	ENSMUSG00000041431	chr13:100786570-100786570	-1	79	100	141	81	10
ENSMUST00000034742	chr9:70407689-70421554	Ccnb2	12442	ENSMUSG00000032218	chr9:70421554-70421554	-1	57	199	121	55	9
ENSMUST00000065928	chr4:21727701-21750546	Ccnc	51813	ENSMUSG00000028252	chr4:21727701-21727701	1	95	102	83	67	85
ENSMUST00000093962	chr7:144929931-144939869	Ccnd1	12443	ENSMUSG00000070348	chr7:144939869-144939869	-1	377	1119	1853	1323	771
ENSMUST00000000188	chr6:127125779-127151048	Ccnd2	12444	ENSMUSG00000000184	chr6:127151048-127151048	-1	472	274	858	1278	502
ENSMUST00000182129	chr17:47505051-47598070	Ccnd3	12445	ENSMUSG00000034165	chr17:47505051-47505051	1	665	625	741	574	581
ENSMUST00000060455	chr2:121008403-121016904	Ccndbp1	17151	ENSMUSG00000023572	chr2:121008403-121008403	1	103	171	146	134	202
ENSMUST00000108023	chr7:38097984-38107534	Ccne1	12447	ENSMUSG00000002068	chr7:38107534-38107534	-1	145	171	137	67	57
ENSMUST00000145430	chr4:11191351-11193961	Ccne2	12448	ENSMUSG00000028212	chr4:11191351-11191351	1	98	47	90	59	64
ENSMUST00000115390	chr17:24223232-24251409	Ccnf	12449	ENSMUSG00000072082	chr17:24251409-24251409	-1	53	90	94	50	23
ENSMUST00000020576	chr11:40748552-40755311	Ccng1	12450	ENSMUSG00000020326	chr11:40755311-40755311	-1	6173	11423	7064	3778	1410
ENSMUST00000031331	chr5:93267257-93276231	Ccng2	12452	ENSMUSG00000029385	chr5:93267257-93267257	1	56	89	125	178	174
ENSMUST00000022030	chr13:85189408-85213723	Ccnh	66671	ENSMUSG00000021548	chr13:85189408-85189408	1	303	325	182	132	157
ENSMUST00000058550	chr5:93181933-93206495	Ccni	12453	ENSMUSG00000063015	chr5:93206495-93206495	-1	200	435	582	666	795
ENSMUST00000101055	chr12:108179738-108203359	Ccnk	12454	ENSMUSG00000021258	chr12:108179738-108179738	1	201	115	124	119	92
ENSMUST00000029416	chr3:65946151-65958249	Ccnl1	56706	ENSMUSG00000027829	chr3:65958249-65958249	-1	238	336	273	302	371
ENSMUST00000030944	chr4:155812489-155824543	Ccnl2	56036	ENSMUSG00000029068	chr4:155812489-155812489	1	347	438	560	704	935
ENSMUST00000169707	chr15:98538689-98570923	Ccnt1	12455	ENSMUSG00000011960	chr15:98570923-98570923	-1	121	114	101	155	105
ENSMUST00000027587	chr1:127774164-127808061	Ccnt2	72949	ENSMUSG00000026349	chr1:127774164-127774164	1	164	141	212	273	276
ENSMUST00000053917	chr18:9314044-9450150	Ccny	67974	ENSMUSG00000024286	chr18:9450150-9450150	-1	310	312	345	370	302
ENSMUST00000114077	chr1:64690455-64725644	Ccnyl1	227210	ENSMUSG00000070871	chr1:64690455-64690455	1	372	260	167	92	125
ENSMUST00000106557	chr7:118712552-118737024	Ccp110	101565	ENSMUSG00000033904	chr7:118712552-118712552	1	47	34	81	67	49
ENSMUST00000037977	chr9:72985429-73016340	Ccpg1	72278	ENSMUSG00000034563	chr9:72985429-72985429	1	74	210	218	354	368
ENSMUST00000023849	chr3:51224447-51251644	Ccrn4l	12457	ENSMUSG00000023087	chr3:51224447-51224447	1	402	280	144	826	286
ENSMUST00000037246	chr19:4825366-4839322	Ccs	12460	ENSMUSG00000034108	chr19:4839322-4839322	-1	260	362	215	117	148
ENSMUST00000126214	chr6:61180324-62382865	Ccser1	232035	ENSMUSG00000039578	chr6:61180324-61180324	1	54	42	29	36	16
ENSMUST00000067700	chr14:36874936-36968687	Ccser2	72972	ENSMUSG00000058690	chr14:36968687-36968687	-1	149	213	195	336	236
ENSMUST00000047672	chr10:117050998-117063814	Cct2	12461	ENSMUSG00000034024	chr10:117063814-117063814	-1	2622	1742	1607	860	1073
ENSMUST00000001452	chr3:88297116-88321767	Cct3	12462	ENSMUSG00000001416	chr3:88297116-88297116	1	2256	2600	1133	623	1061
ENSMUST00000173867	chr11:22990519-23003780	Cct4	12464	ENSMUSG00000007739	chr11:22990519-22990519	1	5287	4415	2039	920	1218
ENSMUST00000022842	chr15:31590800-31601847	Cct5	12465	ENSMUSG00000022234	chr15:31601847-31601847	-1	2151	1631	1477	884	1083
ENSMUST00000031402	chr5:129787439-129845820	Cct6a	12466	ENSMUSG00000029447	chr5:129787439-129787439	1	426	88	508	389	391
ENSMUST00000032078	chr6:85451505-85468477	Cct7	12468	ENSMUSG00000030007	chr6:85451505-85451505	1	1594	1926	1186	661	1027
ENSMUST00000026704	chr16:87483326-87495873	Cct8	12469	ENSMUSG00000025613	chr16:87495873-87495873	-1	2758	2264	1516	821	1155
ENSMUST00000031621	chr5:143987916-144014853	Ccz1	231874	ENSMUSG00000029617	chr5:144014853-144014853	-1	169	118	167	179	167
ENSMUST00000093812	chr9:78615546-78716253	Cd109	235505	ENSMUSG00000046186	chr9:78615546-78615546	1	1120	284	401	545	779
ENSMUST00000061829	chr18:36725074-36726736	Cd14	12475	ENSMUSG00000051439	chr18:36726736-36726736	-1	9	20	38	55	38
ENSMUST00000106000	chr7:141467362-141471479	Cd151	12476	ENSMUSG00000025510	chr7:141467362-141467362	1	294	196	406	590	765
ENSMUST00000019962	chr10:41519414-41531048	Cd164	53599	ENSMUSG00000019818	chr10:41519414-41519414	1	857	779	1737	1560	1439
ENSMUST00000029717	chr3:86995834-86999441	Cd1d1	12479	ENSMUSG00000028076	chr3:86999441-86999441	-1	6	24	33	45	36
ENSMUST00000163230	chr16:45382135-45409053	Cd200	17470	ENSMUSG00000022661	chr16:45409053-45409053	-1	50	85	240	313	204
ENSMUST00000057488	chr16:44765736-44794978	Cd200r1	57781	ENSMUSG00000022667	chr16:44765736-44765736	1	0	32	57	46	52
ENSMUST00000070630	chr19:5068078-5070637	Cd248	70445	ENSMUSG00000056481	chr19:5068078-5068078	1	395	447	560	633	573
ENSMUST00000058714	chr10:43579169-43584262	Cd24a	12484	ENSMUSG00000047139	chr10:43579169-43579169	1	357	124	70	38	36
ENSMUST00000039788	chr9:58524300-58540941	Cd276	102657	ENSMUSG00000035914	chr9:58540941-58540941	-1	190	187	314	344	248
ENSMUST00000024709	chr17:42792951-42876424	Cd2ap	12488	ENSMUSG00000061665	chr17:42876424-42876424	-1	254	348	300	290	247
ENSMUST00000166791	chr7:127191660-127196000	Cd2bp2	70233	ENSMUSG00000042502	chr7:127196000-127196000	-1	195	252	250	197	213
ENSMUST00000106582	chr11:114890041-114904654	Cd300a	217303	ENSMUSG00000034652	chr11:114890041-114890041	1	12	22	53	33	26
ENSMUST00000074606	chr2:60251993-60284488	Cd302	66205	ENSMUSG00000060703	chr2:60284488-60284488	-1	54	83	246	211	314
ENSMUST00000002379	chr17:33843091-33849774	Cd320	54219	ENSMUSG00000002308	chr17:33843091-33843091	1	95	158	80	38	48
ENSMUST00000110815	chr1:194938821-194961292	Cd34	12490	ENSMUSG00000016494	chr1:194938821-194938821	1	35	1601	1600	316	212
ENSMUST00000082367	chr5:17781690-17835896	Cd36	12491	ENSMUSG00000002944	chr5:17835896-17835896	-1	74	148	413	639	831
ENSMUST00000030964	chr5:43868809-43912375	Cd38	12494	ENSMUSG00000029084	chr5:43868809-43868809	1	8	35	45	39	24
ENSMUST00000005218	chr2:102811141-102901625	Cd44	12505	ENSMUSG00000005087	chr2:102901625-102901625	-1	1856	1408	1136	1366	970
ENSMUST00000162650	chr1:195041285-195092248	Cd46	17221	ENSMUSG00000016493	chr1:195092248-195092248	-1	6	53	3	29	38
ENSMUST00000084838	chr16:49855618-49915010	Cd47	16423	ENSMUSG00000055447	chr16:49855618-49855618	1	268	439	523	412	336
ENSMUST00000038845	chr3:106758861-106790149	Cd53	12508	ENSMUSG00000040747	chr3:106790149-106790149	-1	18	104	164	80	86
ENSMUST00000027650	chr1:130439027-130462744	Cd55	13136	ENSMUSG00000026399	chr1:130462744-130462744	-1	104	200	453	428	297
ENSMUST00000040423	chr2:104095801-104115354	Cd59a	12509	ENSMUSG00000032679	chr2:104095801-104095801	1	117	196	130	432	441
ENSMUST00000015998	chr3:87357881-87371074	Cd5l	11801	ENSMUSG00000015854	chr3:87357881-87357881	1	0	15	263	445	396
ENSMUST00000105229	chr10:128908919-128912816	Cd63	12512	ENSMUSG00000025351	chr10:128908919-128908919	1	1693	1513	2472	1791	2031
ENSMUST00000018918	chr11:69664213-69666153	Cd68	12514	ENSMUSG00000018774	chr11:69666153-69666153	-1	26	193	278	108	77
ENSMUST00000098104	chr4:43446462-43454627	Cd72	12517	ENSMUSG00000028459	chr4:43454627-43454627	-1	46	25	38	10	4
ENSMUST00000099816	chr16:38458933-38486933	Cd80	12519	ENSMUSG00000075122	chr16:38458933-38458933	1	96	88	93	29	22
ENSMUST00000037941	chr7:143052739-143067934	Cd81	12520	ENSMUSG00000037706	chr7:143052739-143052739	1	1135	1103	2473	2261	2033
ENSMUST00000099696	chr2:93419111-93462411	Cd82	12521	ENSMUSG00000027215	chr2:93462411-93462411	-1	26	53	119	141	118
ENSMUST00000155802	chr1:171839697-171890718	Cd84	12523	ENSMUSG00000038147	chr1:171839697-171839697	1	13	45	118	68	33
ENSMUST00000032492	chr6:125460266-125494791	Cd9	12527	ENSMUSG00000030342	chr6:125494791-125494791	-1	353	207	688	987	789
ENSMUST00000002964	chr8:83723251-83741326	Cd97	26364	ENSMUSG00000002885	chr8:83741326-83741326	-1	155	114	176	209	226
ENSMUST00000037391	chrX:71420060-71492849	Cd99l2	171486	ENSMUSG00000035776	chrX:71492849-71492849	-1	225	375	255	359	300
ENSMUST00000167100	chr14:59560896-59597836	Cdadc1	71891	ENSMUSG00000021982	chr14:59597836-59597836	-1	60	95	58	55	66
ENSMUST00000110700	chr2:120716522-120731518	Cdan1	68968	ENSMUSG00000027284	chr2:120731518-120731518	-1	62	80	77	72	107
ENSMUST00000043864	chr2:5794294-5845164	Cdc123	98828	ENSMUSG00000039128	chr2:5845164-5845164	-1	378	407	338	202	275
ENSMUST00000039318	chr13:64192545-64274973	Cdc14b	218294	ENSMUSG00000033102	chr13:64274973-64274973	-1	47	37	46	50	42
ENSMUST00000043962	chr8:13757676-13781938	Cdc16	69957	ENSMUSG00000038416	chr8:13757676-13757676	1	563	683	581	369	415
ENSMUST00000006565	chr4:118432901-118437352	Cdc20	107995	ENSMUSG00000006398	chr4:118437352-118437352	-1	145	323	188	111	35
ENSMUST00000025228	chr18:34630951-34651735	Cdc23	52563	ENSMUSG00000024370	chr18:34651735-34651735	-1	179	112	313	309	245
ENSMUST00000094324	chr9:109875579-109893888	Cdc25a	12530	ENSMUSG00000032477	chr9:109875579-109875579	1	127	116	64	49	55
ENSMUST00000028804	chr2:131186949-131198495	Cdc25b	12531	ENSMUSG00000027330	chr2:131186949-131186949	1	49	74	99	57	21
ENSMUST00000060710	chr18:34732997-34751533	Cdc25c	12532	ENSMUSG00000044201	chr18:34751533-34751533	-1	18	58	45	24	7
ENSMUST00000134727	chr4:62383654-62408642	Cdc26	66440	ENSMUSG00000066149	chr4:62408642-62408642	-1	211	388	159	119	153
ENSMUST00000093923	chr11:104502745-104550483	Cdc27	217232	ENSMUSG00000020687	chr11:104550483-104550483	-1	327	331	252	262	188
ENSMUST00000020550	chr10:79682195-79688394	Cdc34	216150	ENSMUSG00000020307	chr10:79682195-79682195	1	642	663	341	129	132
ENSMUST00000019615	chr9:21138541-21149906	Cdc37	12539	ENSMUSG00000019471	chr9:21149906-21149906	-1	1153	1323	777	449	546
ENSMUST00000050148	chr19:28990494-29017569	Cdc37l1	67072	ENSMUSG00000024780	chr19:28990494-28990494	1	113	91	76	104	91
ENSMUST00000044166	chr10:40831626-40883143	Cdc40	71713	ENSMUSG00000038446	chr10:40883143-40883143	-1	59	35	71	95	72
ENSMUST00000051477	chr4:137319696-137357720	Cdc42	12540	ENSMUSG00000006699	chr4:137357720-137357720	-1	2166	2476	3261	2610	2758
ENSMUST00000097453	chr1:179960472-180163156	Cdc42bpa	226751	ENSMUSG00000026490	chr1:179960472-179960472	1	408	187	235	404	333
ENSMUST00000041965	chr12:111292972-111377718	Cdc42bpb	217866	ENSMUSG00000021279	chr12:111377718-111377718	-1	174	40	347	693	423
ENSMUST00000025681	chr19:6306456-6325652	Cdc42bpg	240505	ENSMUSG00000024769	chr19:6306456-6306456	1	80	56	293	308	189
ENSMUST00000059619	chr15:78842647-78850902	Cdc42ep1	104445	ENSMUSG00000049521	chr15:78842647-78842647	1	95	62	137	197	204
ENSMUST00000055458	chr19:5917556-5924816	Cdc42ep2	104252	ENSMUSG00000045664	chr19:5924816-5924816	-1	98	136	50	52	79
ENSMUST00000068958	chr17:79334025-79355091	Cdc42ep3	260409	ENSMUSG00000036533	chr17:79355091-79355091	-1	254	23	29	33	38
ENSMUST00000106616	chr11:113726850-113751318	Cdc42ep4	56699	ENSMUSG00000041598	chr11:113751318-113751318	-1	83	94	131	170	148
ENSMUST00000076831	chr7:4151260-4164860	Cdc42ep5	58804	ENSMUSG00000063838	chr7:4164860-4164860	-1	244	480	122	100	297
ENSMUST00000053872	chr3:95228732-95236409	Cdc42se1	57912	ENSMUSG00000046722	chr3:95228732-95228732	1	247	207	288	407	449
ENSMUST00000064104	chr11:54717456-54787675	Cdc42se2	102642955	ENSMUSG00000052298	chr11:54787675-54787675	-1	188	117	130	193	263
ENSMUST00000000028	chr16:18780447-18811972	Cdc45	12544	ENSMUSG00000000028	chr16:18811972-18811972	-1	56	77	62	31	16
ENSMUST00000024727	chr17:45391892-45433707	Cdc5l	102635473	ENSMUSG00000023932	chr17:45433707-45433707	-1	299	294	272	195	240
ENSMUST00000117196	chr5:106964322-106984431	Cdc7	12545	ENSMUSG00000029283	chr5:106964322-106964322	1	29	28	74	51	50
ENSMUST00000018337	chr1:143598800-143702893	Cdc73	214498	ENSMUSG00000026361	chr1:143702893-143702893	-1	282	211	221	216	245
ENSMUST00000150006	chr14:67676331-67715841	Cdca2	108912	ENSMUSG00000048922	chr14:67715841-67715841	-1	37	102	81	36	6
ENSMUST00000150120	chr6:124829547-124832664	Cdca3	14793	ENSMUSG00000023505	chr6:124829547-124829547	1	56	119	94	62	12
ENSMUST00000062092	chr12:112820237-112829389	Cdca4	71963	ENSMUSG00000047832	chr12:112829389-112829389	-1	239	127	105	95	73
ENSMUST00000025704	chr19:6084983-6091777	Cdca5	67849	ENSMUSG00000024791	chr19:6084983-6084983	1	29	34	35	14	2
ENSMUST00000102691	chr2:72476159-72486893	Cdca7	66953	ENSMUSG00000055612	chr2:72476159-72476159	1	40	40	28	11	28
ENSMUST00000176499	chr12:117804289-117870047	Cdca7l	217946	ENSMUSG00000021175	chr12:117804289-117804289	1	26	81	35	14	14
ENSMUST00000084296	chr4:124918465-124936917	Cdca8	52276	ENSMUSG00000028873	chr4:124936917-124936917	-1	81	111	88	50	13
ENSMUST00000166873	chr15:18818947-19014236	Cdh10	320873	ENSMUSG00000022321	chr15:18818947-18818947	1	66	26	48	87	93
ENSMUST00000075190	chr8:102632995-102785111	Cdh11	102642711	ENSMUSG00000031673	chr8:102785111-102785111	-1	701	294	1457	2612	1517
ENSMUST00000123567	chr8:118314413-118856206	Cdh13	12554	ENSMUSG00000031841	chr8:118314413-118314413	1	73	73	165	126	82
ENSMUST00000163361	chr15:22549022-23400567	Cdh18	320865	ENSMUSG00000040420	chr15:22549022-22549022	1	86	2	52	28	42
ENSMUST00000094626	chr1:110888326-110977363	Cdh19	227485	ENSMUSG00000047216	chr1:110977363-110977363	-1	48	44	184	1562	2967
ENSMUST00000025166	chr18:16588877-16809246	Cdh2	102637155	ENSMUSG00000024304	chr18:16809246-16809246	-1	1156	605	499	3190	1106
ENSMUST00000080797	chr8:106510913-106556908	Cdh3	12560	ENSMUSG00000061048	chr8:106510913-106510913	1	107	50	59	61	50
ENSMUST00000155527	chr8:99024471-99416427	Cdh8	12564	ENSMUSG00000036510	chr8:99416427-99416427	-1	0	0	23	38	46
ENSMUST00000147225	chr16:4750348-4770097	Cdip1	66626	ENSMUSG00000004071	chr16:4770097-4770097	-1	150	188	229	259	279
ENSMUST00000032920	chr7:126976349-126980499	Cdipt	52858	ENSMUSG00000030682	chr7:126976349-126976349	1	637	452	304	219	261
ENSMUST00000020099	chr10:69336635-69352938	Cdk1	12534	ENSMUSG00000019942	chr10:69352938-69352938	-1	181	211	269	118	35
ENSMUST00000036880	chr8:123224841-123232250	Cdk10	234854	ENSMUSG00000033862	chr8:123224841-123224841	1	102	165	116	77	143
ENSMUST00000135550	chr4:155624854-155630340	Cdk11b	12537	ENSMUSG00000029062	chr4:155624854-155624854	1	685	685	540	410	534
ENSMUST00000107539	chr11:98203059-98251564	Cdk12	69131	ENSMUSG00000003119	chr11:98203059-98203059	1	94	89	55	131	97
ENSMUST00000042365	chr13:17715962-17805097	Cdk13	69562	ENSMUSG00000041297	chr13:17805097-17805097	-1	236	212	237	258	288
ENSMUST00000115451	chr5:4803391-5266068	Cdk14	18647	ENSMUSG00000028926	chr5:5266068-5266068	-1	164	167	263	344	214
ENSMUST00000162906	chr1:59298936-59352448	Cdk15	271697	ENSMUSG00000026023	chr1:59298936-59298936	1	15	33	15	35	56
ENSMUST00000115364	chrX:20687954-20699880	Cdk16	18555	ENSMUSG00000031065	chrX:20687954-20687954	1	338	432	525	626	533
ENSMUST00000069965	chr10:93160876-93241342	Cdk17	237459	ENSMUSG00000020015	chr10:93160876-93160876	1	102	96	129	216	268
ENSMUST00000027697	chr1:132112237-132139684	Cdk18	18557	ENSMUSG00000026437	chr1:132139684-132139684	-1	101	99	88	135	235
ENSMUST00000044672	chr10:40349308-40483818	Cdk19	78334	ENSMUSG00000038481	chr10:40349308-40349308	1	33	84	95	276	235
ENSMUST00000026416	chr10:128697939-128705051	Cdk2	12566	ENSMUSG00000025358	chr10:128705051-128705051	-1	100	68	111	124	150
ENSMUST00000031341	chr5:124345417-124354671	Cdk2ap1	13445	ENSMUSG00000029394	chr5:124354671-124354671	-1	603	510	420	355	351
ENSMUST00000025779	chr19:4097182-4099017	Cdk2ap2	52004	ENSMUSG00000024856	chr19:4097182-4097182	1	129	235	154	73	83
ENSMUST00000006911	chr10:127063534-127067920	Cdk4	102641469	ENSMUSG00000006728	chr10:127063534-127063534	1	1405	1438	1363	811	766
ENSMUST00000030814	chr5:24418250-24423530	Cdk5	12568	ENSMUSG00000028969	chr5:24423530-24423530	-1	162	199	141	103	119
ENSMUST00000144099	chr4:70216856-70410443	Cdk5rap2	214444	ENSMUSG00000039298	chr4:70410443-70410443	-1	139	180	198	208	260
ENSMUST00000103152	chr11:96907426-96916496	Cdk5rap3	80280	ENSMUSG00000018669	chr11:96916496-96916496	-1	170	478	265	227	350
ENSMUST00000091299	chr13:100697027-100730942	Cdk7	12572	ENSMUSG00000069089	chr13:100730942-100730942	-1	218	253	204	170	171
ENSMUST00000162494	chr5:146231230-146302874	Cdk8	264064	ENSMUSG00000029635	chr5:146231230-146231230	1	242	156	108	116	131
ENSMUST00000125058	chr2:32705784-32711047	Cdk9	107951	ENSMUSG00000009555	chr2:32711047-32711047	-1	349	224	231	177	226
ENSMUST00000140278	chr13:29191746-29855647	Cdkal1	68916	ENSMUSG00000006191	chr13:29855647-29855647	-1	67	46	38	25	35
ENSMUST00000069937	chr5:92006074-92043041	Cdkl2	53886	ENSMUSG00000029403	chr5:92043041-92043041	-1	44	60	32	62	48
ENSMUST00000119901	chr17:29090979-29099527	Cdkn1a	12575	ENSMUSG00000023067	chr17:29090979-29090979	1	1275	939	1295	847	698
ENSMUST00000067327	chr6:134920401-134925513	Cdkn1b	12576	ENSMUSG00000003031	chr6:134920401-134920401	1	32	50	64	145	185
ENSMUST00000167912	chr7:143458350-143461050	Cdkn1c	12577	ENSMUSG00000037664	chr7:143461050-143461050	-1	251	199	402	577	439
ENSMUST00000060501	chr4:89274471-89282192	Cdkn2a	12578	ENSMUSG00000044303	chr4:89282192-89282192	-1	132	1150	1401	476	711
ENSMUST00000038738	chr8:47709344-47713931	Cdkn2aip	70925	ENSMUSG00000038069	chr8:47713931-47713931	-1	27	45	36	43	50
ENSMUST00000102763	chr11:51967661-51977334	Cdkn2aipnl	52626	ENSMUSG00000020392	chr11:51967661-51967661	1	113	134	85	67	92
ENSMUST00000097981	chr4:89306289-89311032	Cdkn2b	12579	ENSMUSG00000073802	chr4:89311032-89311032	-1	292	855	947	332	381
ENSMUST00000097921	chr4:109660876-109667189	Cdkn2c	12580	ENSMUSG00000028551	chr4:109667189-109667189	-1	27	19	87	90	84
ENSMUST00000086374	chr9:21288463-21291209	Cdkn2d	12581	ENSMUSG00000096472	chr9:21291209-21291209	-1	57	69	58	39	43
ENSMUST00000035804	chr18:46713205-46728342	Cdo1	12583	ENSMUSG00000033022	chr18:46728342-46728342	-1	177	125	145	156	170
ENSMUST00000151682	chr9:35421128-35455365	Cdon	57810	ENSMUSG00000038119	chr9:35421128-35421128	1	123	120	157	312	179
ENSMUST00000071876	chr15:85806972-85811696	Cdpf1	72355	ENSMUSG00000064284	chr15:85811696-85811696	-1	44	41	20	4	18
ENSMUST00000033169	chr7:120957036-120982312	Cdr2	12585	ENSMUSG00000030878	chr7:120982312-120982312	-1	120	208	219	111	108
ENSMUST00000053288	chr11:115381916-115396132	Cdr2l	237988	ENSMUSG00000050910	chr11:115381916-115381916	1	59	140	130	148	128
ENSMUST00000031273	chr5:101765130-101823858	Cds1	74596	ENSMUSG00000029330	chr5:101765130-101765130	1	43	46	16	19	19
ENSMUST00000110158	chr2:132263148-132296193	Cds2	110911	ENSMUSG00000058793	chr2:132263148-132263148	1	257	247	289	439	427
ENSMUST00000006760	chr8:122568015-122573128	Cdt1	67177	ENSMUSG00000006585	chr8:122568015-122568015	1	77	40	86	35	23
ENSMUST00000035484	chr9:103353094-103365840	Cdv3	321022	ENSMUSG00000032803	chr9:103365840-103365840	-1	1095	577	629	453	540
ENSMUST00000075220	chr13:35659862-35874064	Cdyl	12593	ENSMUSG00000059288	chr13:35659862-35659862	1	59	45	58	67	84
ENSMUST00000109102	chr8:116568724-116732991	Cdyl2	75796	ENSMUSG00000031758	chr8:116732991-116732991	-1	32	30	45	49	74
ENSMUST00000042985	chr7:35119293-35121926	Cebpa	12606	ENSMUSG00000034957	chr7:35119293-35119293	1	25	37	70	147	159
ENSMUST00000070642	chr2:167688915-167690418	Cebpb	12608	ENSMUSG00000056501	chr2:167688915-167688915	1	156	195	143	68	98
ENSMUST00000130491	chr7:35046422-35056503	Cebpg	12611	ENSMUSG00000056216	chr7:35056503-35056503	-1	126	135	112	101	123
ENSMUST00000024885	chr17:78919006-78937070	Cebpz	12607	ENSMUSG00000024081	chr17:78937070-78937070	-1	259	296	204	152	175
ENSMUST00000063817	chr17:78916499-78921037	Cebpzos	68554	ENSMUSG00000062691	chr17:78916499-78916499	1	130	122	69	29	34
ENSMUST00000075303	chr6:120509494-120531319	Cecr5	214932	ENSMUSG00000058979	chr6:120531319-120531319	-1	60	59	36	32	49
ENSMUST00000023775	chr15:100674425-100687920	Cela1	109901	ENSMUSG00000023031	chr15:100687920-100687920	-1	3	20	29	64	110
ENSMUST00000150546	chr2:90940382-90987754	Celf1	13046	ENSMUSG00000005506	chr2:90940382-90940382	1	386	371	396	410	359
ENSMUST00000002176	chr2:6539694-7396000	Celf2	14007	ENSMUSG00000002107	chr2:7396000-7396000	-1	217	205	204	716	472
ENSMUST00000025117	chr18:25477632-25753983	Celf4	108013	ENSMUSG00000024268	chr18:25753983-25753983	-1	45	54	21	46	148
ENSMUST00000118763	chr10:81459227-81482709	Celf5	319586	ENSMUSG00000034818	chr10:81482709-81482709	-1	14	75	50	43	15
ENSMUST00000016172	chr15:85898758-86033777	Celsr1	12614	ENSMUSG00000016028	chr15:86033777-86033777	-1	0	0	6	169	102
ENSMUST00000090558	chr3:108390851-108415552	Celsr2	53883	ENSMUSG00000068740	chr3:108415552-108415552	-1	5	2	25	166	50
ENSMUST00000064174	chr7:83932857-84086502	Cemip	80982	ENSMUSG00000052353	chr7:84086502-84086502	-1	152	58	78	146	47
ENSMUST00000133316	chr5:30666777-30674378	Cenpa	12615	ENSMUSG00000029177	chr5:30666777-30666777	1	83	306	116	44	53
ENSMUST00000089510	chr2:131175182-131180067	Cenpb	12616	ENSMUSG00000068267	chr2:131180067-131180067	-1	447	598	646	520	479
ENSMUST00000031170	chr5:86012043-86065583	Cenpc1	12617	ENSMUSG00000029253	chr5:86065583-86065583	-1	151	103	162	158	149
ENSMUST00000062893	chr3:135212563-135273540	Cenpe	229841	ENSMUSG00000045328	chr3:135212563-135212563	1	78	155	104	73	11
ENSMUST00000165962	chr1:189658725-189688086	Cenpf	108000	ENSMUSG00000026605	chr1:189688086-189688086	-1	46	98	105	89	6
ENSMUST00000075550	chr13:100759674-100775899	Cenph	26886	ENSMUSG00000045273	chr13:100775899-100775899	-1	44	107	31	9	8
ENSMUST00000081064	chrX:134308084-134362639	Cenpi	102920	ENSMUSG00000031262	chrX:134308084-134308084	1	44	81	61	38	31
ENSMUST00000065302	chr14:56526761-56571846	Cenpj	219103	ENSMUSG00000064128	chr14:56571846-56571846	-1	23	34	46	47	34
ENSMUST00000070761	chr13:104228955-104247133	Cenpk	60411	ENSMUSG00000021714	chr13:104228955-104228955	1	72	95	71	32	39
ENSMUST00000028035	chr1:161070767-161086338	Cenpl	70454	ENSMUSG00000026708	chr1:161070767-161070767	1	34	21	45	28	18
ENSMUST00000146261	chr12:4196004-4216546	Cenpo	52504	ENSMUSG00000020652	chr12:4216546-4216546	-1	66	70	40	35	25
ENSMUST00000021818	chr13:49464027-49652746	Cenpp	66336	ENSMUSG00000021391	chr13:49652746-49652746	-1	67	61	56	29	9
ENSMUST00000087114	chr17:40923051-40935047	Cenpq	83815	ENSMUSG00000023919	chr17:40935047-40935047	-1	4416	7064	1240	396	639
ENSMUST00000040776	chr8:105844678-105852008	Cenpt	320394	ENSMUSG00000036672	chr8:105852008-105852008	-1	180	248	154	111	118
ENSMUST00000099985	chr10:30196011-30200540	Cenpw	66311	ENSMUSG00000075266	chr10:30200540-30200540	-1	81	120	53	10	9
ENSMUST00000047497	chr4:153975194-154008732	Cep104	230967	ENSMUSG00000039523	chr4:153975194-153975194	1	42	46	65	100	64
ENSMUST00000150863	chr11:108425192-108860615	Cep112	76380	ENSMUSG00000020728	chr11:108425192-108425192	1	22	9	22	32	42
ENSMUST00000143781	chr11:108820333-108826942	Cep112os2		ENSMUSG00000085811	chr11:108820333-108820333	1	36	42	50	119	74
ENSMUST00000049811	chr18:53681724-53744547	Cep120	225523	ENSMUSG00000048799	chr18:53744547-53744547	-1	97	128	125	137	102
ENSMUST00000141429	chr12:90998492-91384409	Cep128	75216	ENSMUSG00000061533	chr12:91384409-91384409	-1	17	44	37	38	35
ENSMUST00000106227	chr11:120064430-120086827	Cep131	12009	ENSMUSG00000039781	chr11:120086827-120086827	-1	45	83	85	90	101
ENSMUST00000093802	chr9:87189577-87255536	Cep162	382090	ENSMUSG00000056919	chr9:87255536-87255536	-1	54	45	53	64	48
ENSMUST00000117194	chr9:45766946-45828691	Cep164	214552	ENSMUSG00000043987	chr9:45828691-45828691	-1	87	169	143	182	113
ENSMUST00000057037	chr1:176733653-176807124	Cep170	545389	ENSMUSG00000057335	chr1:176807124-176807124	-1	274	215	356	684	420
ENSMUST00000101018	chr12:112722174-112746591	Cep170b	217882	ENSMUSG00000072825	chr12:112722174-112722174	1	276	167	375	373	205
ENSMUST00000115168	chr16:32099800-32108069	Cep19	66994	ENSMUSG00000035790	chr16:32099800-32099800	1	59	92	37	36	45
ENSMUST00000025425	chr18:67800107-67885168	Cep192	70799	ENSMUSG00000024542	chr18:67800107-67800107	1	75	47	92	130	85
ENSMUST00000149905	chr2:155956458-155986613	Cep250	16328	ENSMUSG00000038241	chr2:155956458-155956458	1	114	265	308	242	209
ENSMUST00000164751	chr10:100488289-100573655	Cep290	216274	ENSMUSG00000019971	chr10:100488289-100488289	1	37	63	69	64	66
ENSMUST00000138762	chr1:155844966-155972887	Cep350	74081	ENSMUSG00000033671	chr1:155972887-155972887	-1	97	141	108	178	132
ENSMUST00000123493	chr8:56531522-56545465	Cep44	382010	ENSMUSG00000038215	chr8:56545465-56545465	-1	92	94	97	68	105
ENSMUST00000034398	chr9:13807794-13827107	Cep57	74360	ENSMUSG00000031922	chr9:13827107-13827107	-1	119	130	140	89	105
ENSMUST00000093791	chr9:102586578-102626124	Cep63	28135	ENSMUSG00000032534	chr9:102626124-102626124	-1	177	141	89	78	101
ENSMUST00000050611	chr11:20227037-20249418	Cep68	216543	ENSMUSG00000044066	chr11:20249418-20249418	-1	50	51	60	74	67
ENSMUST00000097542	chr18:67617397-67641336	Cep76	225659	ENSMUSG00000073542	chr18:67641336-67641336	-1	35	20	43	30	41
ENSMUST00000020212	chr10:94688790-94790336	Cep83	77048	ENSMUSG00000020024	chr10:94688790-94688790	1	135	95	124	94	127
ENSMUST00000040271	chr4:134129858-134187112	Cep85	70012	ENSMUSG00000037443	chr4:134187112-134187112	-1	126	162	145	108	112
ENSMUST00000095691	chr10:53278081-53379851	Cep85l	100038725	ENSMUSG00000038594	chr10:53379851-53379851	-1	0	0	0	59	40
ENSMUST00000141704	chr7:35397035-35438687	Cep89	72140	ENSMUSG00000023072	chr7:35397035-35397035	1	85	123	70	54	60
ENSMUST00000018516	chr11:106789275-106818853	Cep95	320162	ENSMUSG00000018372	chr11:106789275-106789275	1	35	24	66	39	82
ENSMUST00000023270	chr16:55899888-55934855	Cep97	74201	ENSMUSG00000022604	chr16:55934855-55934855	-1	22	27	24	33	56
ENSMUST00000068301	chr3:106502260-106547802	Cept1	99712	ENSMUSG00000040774	chr3:106547802-106547802	-1	288	246	199	163	219
ENSMUST00000154464	chr2:29869164-29871355	Cercam	99151	ENSMUSG00000039787	chr2:29869164-29869164	1	126	129	176	160	129
ENSMUST00000044332	chr15:86139129-86186141	Cerk	223753	ENSMUSG00000035891	chr15:86186141-86186141	-1	46	64	97	124	96
ENSMUST00000129267	chr3:95314791-95321880	Cers2	76893	ENSMUSG00000015714	chr3:95314791-95314791	1	451	369	513	679	688
ENSMUST00000177010	chr8:4493026-4518664	Cers4	67260	ENSMUSG00000008206	chr8:4493026-4493026	1	90	374	220	247	234
ENSMUST00000109035	chr15:99734881-99772462	Cers5	71949	ENSMUSG00000023021	chr15:99772462-99772462	-1	411	175	274	247	434
ENSMUST00000028426	chr2:68861441-69114282	Cers6	241447	ENSMUSG00000027035	chr2:68861441-68861441	1	267	206	196	97	89
ENSMUST00000034172	chr8:93166068-93197838	Ces1d	104158	ENSMUSG00000056973	chr8:93197838-93197838	-1	2	7	36	102	192
ENSMUST00000034178	chr8:93256236-93279747	Ces1f	234564	ENSMUSG00000031725	chr8:93279747-93279747	-1	0	4	25	65	72
ENSMUST00000034355	chr8:104926260-104934672	Ces2e	234673	ENSMUSG00000031886	chr8:104926260-104926260	1	13	54	55	18	15
ENSMUST00000114551	chrX:72913532-72918411	Cetn2	26370	ENSMUSG00000031347	chrX:72918411-72918411	-1	173	197	137	85	125
ENSMUST00000022009	chr13:81783292-81797143	Cetn3	12626	ENSMUSG00000021537	chr13:81783292-81783292	1	423	273	373	191	276
ENSMUST00000141295	chr17:34856374-34859025	Cfb	14962	ENSMUSG00000090231	chr17:34859025-34859025	-1	0	0	9	40	92
ENSMUST00000034432	chr8:111768473-111854310	Cfdp1	23837	ENSMUSG00000031954	chr8:111854310-111854310	-1	770	792	603	273	389
ENSMUST00000066859	chr1:140085855-140183411	Cfh	12628	ENSMUSG00000026365	chr1:140183411-140183411	-1	48	79	134	141	113
ENSMUST00000116560	chr19:5490485-5494029	Cfl1	12631	ENSMUSG00000056201	chr19:5490485-5490485	1	2260	1557	2371	1932	1852
ENSMUST00000078124	chr12:54858817-54862877	Cfl2	12632	ENSMUSG00000062929	chr12:54862877-54862877	-1	557	508	400	445	578
ENSMUST00000149874	chr1:58711508-58713886	Cflar	12633	ENSMUSG00000026031	chr1:58711508-58711508	1	365	463	388	629	475
ENSMUST00000001156	chrX:20925454-20931555	Cfp	18636	ENSMUSG00000001128	chrX:20931555-20931555	-1	22	87	120	63	52
ENSMUST00000067744	chr16:64851996-64859507	Cggbp1	106143	ENSMUSG00000054604	chr16:64851996-64851996	1	383	376	228	244	271
ENSMUST00000121322	chr9:71626509-71771602	Cgnl1	68178	ENSMUSG00000032232	chr9:71771602-71771602	-1	159	436	510	328	152
ENSMUST00000031051	chr5:30933146-30945480	Cgref1	68567	ENSMUSG00000029161	chr5:30945480-30945480	-1	156	89	44	20	43
ENSMUST00000068532	chr14:46832134-46854193	Cgrrf1	68755	ENSMUSG00000055128	chr14:46832134-46832134	1	188	218	85	39	61
ENSMUST00000050562	chr19:34473786-34475135	Ch25h	12642	ENSMUSG00000050370	chr19:34475135-34475135	-1	59	37	54	34	55
ENSMUST00000101394	chr11:30976707-30986350	Chac2	68044	ENSMUSG00000020309	chr11:30986350-30986350	-1	110	90	83	56	59
ENSMUST00000173598	chr15:81678296-81694028	Chadl	214685	ENSMUSG00000063765	chr15:81694028-81694028	-1	3	4	17	66	43
ENSMUST00000002914	chr17:56040416-56068026	Chaf1a	27221	ENSMUSG00000002835	chr17:56040416-56040416	1	58	56	93	62	30
ENSMUST00000023666	chr16:93883901-93906115	Chaf1b	110749	ENSMUSG00000022945	chr16:93883901-93883901	1	92	136	88	36	26
ENSMUST00000051870	chr8:13869641-13881639	Champ1	101994	ENSMUSG00000047710	chr8:13869641-13869641	1	150	180	112	164	125
ENSMUST00000071215	chr14:20703027-20704417	Chchd1	66121	ENSMUSG00000063787	chr14:20703027-20703027	1	412	369	133	60	96
ENSMUST00000058906	chr10:75935573-75937725	Chchd10	103172	ENSMUSG00000049422	chr10:75935573-75935573	1	58	63	20	4	13
ENSMUST00000094280	chr5:129881156-129887470	Chchd2	102641790	ENSMUSG00000070493	chr5:129887470-129887470	-1	1357	1293	1002	584	855
ENSMUST00000129069	chr6:32790976-32892330	Chchd3	66075	ENSMUSG00000053768	chr6:32892330-32892330	-1	498	304	267	146	193
ENSMUST00000040835	chr6:91464276-91473423	Chchd4	72170	ENSMUSG00000034203	chr6:91473423-91473423	-1	115	89	46	22	44
ENSMUST00000035481	chr2:129129700-129134134	Chchd5	66170	ENSMUSG00000037938	chr2:129129700-129129700	1	122	132	73	49	43
ENSMUST00000032172	chr6:89383146-89595652	Chchd6	66098	ENSMUSG00000030086	chr6:89595652-89595652	-1	115	120	58	21	46
ENSMUST00000108386	chr4:3938888-3943523	Chchd7	66433	ENSMUSG00000042198	chr4:3938888-3938888	1	273	634	112	56	83
ENSMUST00000024627	chr17:15704967-15772610	Chd1	67045	ENSMUSG00000023852	chr17:15704967-15704967	1	441	340	417	353	293
ENSMUST00000169922	chr7:73426691-73541746	Chd2	244059	ENSMUSG00000078671	chr7:73541746-73541746	-1	217	120	212	390	259
ENSMUST00000135909	chr11:69343273-69346019	Chd3	216848	ENSMUSG00000018474	chr11:69346019-69346019	-1	414	326	315	526	629
ENSMUST00000112392	chr6:125095981-125130585	Chd4	107932	ENSMUSG00000063870	chr6:125095981-125095981	1	599	599	1032	1479	1258
ENSMUST00000039782	chr2:160946978-161109022	Chd6	71389	ENSMUSG00000057133	chr2:161109022-161109022	-1	79	144	155	307	211
ENSMUST00000170457	chr4:8690406-8755906	Chd7	320790	ENSMUSG00000041235	chr4:8690406-8690406	1	23	39	48	128	97
ENSMUST00000089752	chr14:52198151-52237572	Chd8	67772	ENSMUSG00000053754	chr14:52237572-52237572	-1	319	326	308	443	321
ENSMUST00000109614	chr8:90828835-91054508	Chd9	109151	ENSMUSG00000056608	chr8:90828835-90828835	1	130	94	84	165	127
ENSMUST00000172702	chr9:36708482-36726374	Chek1	12649	ENSMUSG00000032113	chr9:36726374-36726374	-1	28	47	33	25	18
ENSMUST00000066160	chr5:110840017-110874133	Chek2	50883	ENSMUSG00000029521	chr5:110840017-110840017	1	31	41	41	19	5
ENSMUST00000079510	chr8:72460489-72475233	Cherp	27967	ENSMUSG00000052488	chr8:72475233-72475233	-1	151	46	183	187	147
ENSMUST00000112519	chr5:110135840-110171972	Chfr	231600	ENSMUSG00000014668	chr5:110135840-110135840	1	104	137	94	139	134
ENSMUST00000116547	chrX:103356476-103396092	Chic1	12212	ENSMUSG00000031327	chrX:103356476-103356476	1	82	146	114	99	102
ENSMUST00000075452	chr5:75001026-75044774	Chic2	74277	ENSMUSG00000029229	chr5:75044774-75044774	-1	217	189	159	89	119
ENSMUST00000153191	chr7:141493136-141539816	Chid1	68038	ENSMUSG00000025512	chr7:141539816-141539816	-1	224	291	222	205	199
ENSMUST00000128694	chr19:3851773-3894365	Chka	12660	ENSMUSG00000024843	chr19:3851773-3851773	1	199	127	77	97	136
ENSMUST00000052315	chr15:89416405-89429696	Chkb	12651	ENSMUSG00000022617	chr15:89429696-89429696	-1	114	168	86	133	160
ENSMUST00000066905	chr6:103510876-103733035	Chl1	12661	ENSMUSG00000030077	chr6:103510876-103510876	1	39	118	535	2479	1796
ENSMUST00000026607	chrX:113040593-113185517	Chm	12662	ENSMUSG00000025531	chrX:113185517-113185517	-1	137	123	125	175	134
ENSMUST00000000759	chr8:123204264-123212760	Chmp1a	102642050	ENSMUSG00000000743	chr8:123212760-123212760	-1	403	373	399	345	343
ENSMUST00000005711	chr7:13032006-13034777	Chmp2a	68953	ENSMUSG00000033916	chr7:13034777-13034777	-1	595	875	500	304	440
ENSMUST00000004965	chr16:65539133-65562697	Chmp2b	68942	ENSMUSG00000004843	chr16:65562697-65562697	-1	499	394	363	232	247
ENSMUST00000059462	chr6:71543797-71581579	Chmp3	66700	ENSMUSG00000053119	chr6:71543797-71543797	1	693	581	896	527	538
ENSMUST00000151668	chr2:154651705-154694780	Chmp4b	75608	ENSMUSG00000038467	chr2:154651705-154651705	1	1002	1186	966	616	784
ENSMUST00000030128	chr4:40948407-40965303	Chmp5	76959	ENSMUSG00000028419	chr4:40948407-40948407	1	370	337	516	400	440
ENSMUST00000026434	chr11:119913810-119919548	Chmp6	208092	ENSMUSG00000025371	chr11:119913810-119913810	1	121	97	132	105	128
ENSMUST00000036381	chr14:69716979-69732570	Chmp7	105513	ENSMUSG00000034190	chr14:69732570-69732570	-1	214	219	236	229	238
ENSMUST00000112024	chr2:73610660-73775346	Chn1	108699	ENSMUSG00000056486	chr2:73775346-73775346	-1	70	53	44	29	23
ENSMUST00000023568	chr16:78930948-78951733	Chodl	246048	ENSMUSG00000022860	chr16:78930948-78930948	1	47	42	29	54	78
ENSMUST00000001825	chr9:18292267-18314000	Chordc1	66917	ENSMUSG00000001774	chr9:18292267-18292267	1	363	353	267	174	236
ENSMUST00000014221	chr2:119547697-119587027	Chp1	102643165	ENSMUSG00000014077	chr2:119547697-119547697	1	277	309	707	688	625
ENSMUST00000079205	chr1:75474569-75479271	Chpf	74241	ENSMUSG00000032997	chr1:75479271-75479271	-1	341	460	476	330	316
ENSMUST00000121863	chr5:24586741-24592487	Chpf2	100910	ENSMUSG00000038181	chr5:24586741-24586741	1	102	260	350	360	313
ENSMUST00000148899	chr10:88452745-88476440	Chpt1	212862	ENSMUSG00000060002	chr10:88476440-88476440	-1	89	95	94	167	198
ENSMUST00000089765	chr15:73090392-73094075	Chrac1	93696	ENSMUSG00000068391	chr15:73090392-73090392	1	160	183	125	85	138
ENSMUST00000187510	chr13:9875486-10360844	Chrm3	12671	ENSMUSG00000046159	chr13:10360844-10360844	-1	17	25	65	38	15
ENSMUST00000045971	chr11:69784036-69795943	Chrnb1	11443	ENSMUSG00000041189	chr11:69795943-69795943	-1	43	42	31	12	18
ENSMUST00000040110	chr10:82985498-83195900	Chst11	58250	ENSMUSG00000034612	chr10:82985498-82985498	1	96	56	108	169	103
ENSMUST00000043050	chr5:140505550-140525724	Chst12	59031	ENSMUSG00000036599	chr5:140505550-140505550	1	265	354	220	121	129
ENSMUST00000099546	chr2:118926496-118928585	Chst14	72136	ENSMUSG00000074916	chr2:118926496-118926496	1	94	49	153	120	101
ENSMUST00000077472	chr7:132235780-132316714	Chst15	77590	ENSMUSG00000030930	chr7:132316714-132316714	-1	34	46	101	161	95
ENSMUST00000036267	chr9:95399292-95406722	Chst2	54371	ENSMUSG00000033350	chr9:95406722-95406722	-1	124	124	252	226	206
ENSMUST00000068690	chr10:60181534-60188707	Chst3	53374	ENSMUSG00000057337	chr10:60188707-60188707	-1	4	5	25	72	63
ENSMUST00000044138	chrX:20059560-20097521	Chst7	60322	ENSMUSG00000037347	chrX:20059560-20059560	1	83	79	37	15	27
ENSMUST00000036372	chr7:66109515-66173789	Chsy1	269941	ENSMUSG00000032640	chr7:66109515-66109515	1	131	168	266	346	246
ENSMUST00000080721	chr18:59175401-59410446	Chsy3	78923	ENSMUSG00000058152	chr18:59175401-59175401	1	29	0	53	52	68
ENSMUST00000170575	chr17:25718926-25727371	Chtf18	214901	ENSMUSG00000019214	chr17:25727371-25727371	-1	33	45	33	21	8
ENSMUST00000177068	chr8:106883863-106893593	Chtf8	214987	ENSMUSG00000046691	chr8:106893593-106893593	-1	450	460	426	319	357
ENSMUST00000107343	chr3:90498956-90509450	Chtop	66511	ENSMUSG00000001017	chr3:90509450-90509450	-1	516	547	547	491	647
ENSMUST00000026217	chr19:44073335-44107480	Chuk	12675	ENSMUSG00000025199	chr19:44107480-44107480	-1	168	136	162	203	169
ENSMUST00000041262	chr12:76765538-76783180	Churc1	211151	ENSMUSG00000090258	chr12:76765538-76765538	1	163	232	125	61	91
ENSMUST00000003759	chr2:127240938-127247816	Ciao1	26371	ENSMUSG00000003662	chr2:127247816-127247816	-1	238	135	182	135	166
ENSMUST00000162538	chr8:94819818-94838358	Ciapin1	109006	ENSMUSG00000031781	chr8:94838358-94838358	-1	399	248	212	120	163
ENSMUST00000065163	chr7:80227156-80232813	Cib1	23991	ENSMUSG00000030538	chr7:80232813-80232813	-1	260	303	155	82	112
ENSMUST00000041901	chr9:54544794-54560218	Cib2	56506	ENSMUSG00000037493	chr9:54560218-54560218	-1	36	69	24	26	42
ENSMUST00000169266	chr7:25267704-25294159	Cic	71722	ENSMUSG00000005442	chr7:25267704-25267704	1	214	226	391	747	476
ENSMUST00000043716	chr12:110872610-110889145	Cinp	102642922	ENSMUSG00000021276	chr12:110889145-110889145	-1	157	94	90	45	78
ENSMUST00000189246	chr12:86947043-86962158	Cipc	217732	ENSMUSG00000034157	chr12:86947043-86947043	1	120	37	68	86	128
ENSMUST00000058615	chr2:73283105-73312701	Cir1	66935	ENSMUSG00000041777	chr2:73312701-73312701	-1	110	113	165	130	140
ENSMUST00000154726	chr10:80165985-80170316	Cirbp	12696	ENSMUSG00000045193	chr10:80165985-80165985	1	87	110	91	209	285
ENSMUST00000047629	chr8:106893640-106923093	Cirh1a	21771	ENSMUSG00000041438	chr8:106893640-106893640	1	346	210	158	105	122
ENSMUST00000045887	chr10:71330480-71344954	Cisd1	52637	ENSMUSG00000037710	chr10:71344954-71344954	-1	277	208	125	76	110
ENSMUST00000029815	chr3:135406412-135423925	Cisd2	67006	ENSMUSG00000028165	chr3:135423925-135423925	-1	205	122	130	132	105
ENSMUST00000107583	chr11:97685953-97688621	Cisd3	100504524	ENSMUSG00000078695	chr11:97685953-97685953	1	121	180	31	14	35
ENSMUST00000147330	chr5:115845278-115925702	Cit	12704	ENSMUSG00000029516	chr5:115845278-115845278	1	20	39	30	36	2
ENSMUST00000038107	chr10:17723228-17725673	Cited2	17684	ENSMUSG00000039910	chr10:17723228-17723228	1	444	116	89	83	96
ENSMUST00000113334	chr2:32352327-32378297	Ciz1	68379	ENSMUSG00000039205	chr2:32352327-32352327	1	204	139	270	277	275
ENSMUST00000046916	chr8:22168152-22185819	Ckap2	80986	ENSMUSG00000037725	chr8:22185819-22185819	-1	108	196	261	115	31
ENSMUST00000052708	chr2:129268210-129297212	Ckap2l	70466	ENSMUSG00000048327	chr2:129297212-129297212	-1	68	100	108	57	8
ENSMUST00000053871	chr10:84526305-84533888	Ckap4	216197	ENSMUSG00000046841	chr10:84533888-84533888	-1	569	598	730	637	747
ENSMUST00000111338	chr2:91526762-91620664	Ckap5	75786	ENSMUSG00000040549	chr2:91526762-91526762	1	368	326	490	653	463
ENSMUST00000001304	chr12:111669355-111672338	Ckb	12709	ENSMUSG00000001270	chr12:111672338-111672338	-1	305	350	218	185	171
ENSMUST00000029679	chr3:89415472-89418383	Cks1b	102640775	ENSMUSG00000028044	chr3:89418383-89418383	-1	316	333	272	114	98
ENSMUST00000075853	chr13:51645232-51650660	Cks2	102643116	ENSMUSG00000062248	chr13:51645232-51645232	1	229	301	133	38	29
ENSMUST00000189676	chr1:118389344-118503213	Clasp1	76707	ENSMUSG00000064302	chr1:118389344-118389344	1	214	183	230	454	243
ENSMUST00000166734	chr9:113812586-113919697	Clasp2	76499	ENSMUSG00000033392	chr9:113812586-113812586	1	100	110	112	267	260
ENSMUST00000086041	chr7:19581044-19604468	Clasrp	53609	ENSMUSG00000061028	chr7:19604468-19604468	-1	128	162	99	113	145
ENSMUST00000029932	chr3:144729677-144760977	Clca1	12722	ENSMUSG00000056025	chr3:144760977-144760977	-1	129	202	378	1697	554
ENSMUST00000029929	chr3:144796559-144819494	Clca2	80797	ENSMUSG00000028262	chr3:144819494-144819494	-1	11	31	26	184	215
ENSMUST00000106609	chr3:108653913-108678840	Clcc1	229725	ENSMUSG00000027884	chr3:108653913-108653913	1	56	105	124	101	127
ENSMUST00000046506	chr19:4214238-4223490	Clcf1	56708	ENSMUSG00000040663	chr19:4214238-4214238	1	47	29	36	85	191
ENSMUST00000007207	chr16:20702964-20716117	Clcn2	12724	ENSMUSG00000022843	chr16:20716117-20716117	-1	31	36	51	43	44
ENSMUST00000093490	chr8:60910389-60983300	Clcn3	12725	ENSMUSG00000004319	chr8:60983300-60983300	-1	104	67	116	210	237
ENSMUST00000000619	chr7:7282316-7299511	Clcn4-2	12727	ENSMUSG00000000605	chr7:7299511-7299511	-1	166	87	177	270	279
ENSMUST00000004428	chrX:7153810-7188714	Clcn5	12728	ENSMUSG00000004317	chrX:7188714-7188714	-1	480	574	485	759	367
ENSMUST00000137724	chr4:148004259-148038821	Clcn6	26372	ENSMUSG00000029016	chr4:148038821-148038821	-1	136	99	159	413	285
ENSMUST00000040729	chr17:25133391-25162104	Clcn7	26373	ENSMUSG00000036636	chr17:25133391-25133391	1	247	178	290	289	270
ENSMUST00000023154	chr16:26356642-26371841	Cldn1	12737	ENSMUSG00000022512	chr16:26371841-26371841	-1	13	60	62	29	20
ENSMUST00000046174	chr3:31149946-31164324	Cldn11	18417	ENSMUSG00000037625	chr3:31149946-31149946	1	1	1	38	567	525
ENSMUST00000060947	chr5:5505109-5514873	Cldn12	64945	ENSMUSG00000046798	chr5:5514873-5514873	-1	180	165	59	63	58
ENSMUST00000111093	chr5:136966616-136975858	Cldn15	60363	ENSMUSG00000001739	chr5:136966616-136966616	1	3	48	54	77	116
ENSMUST00000023426	chr16:58727910-58734251	Cldn25	224250	ENSMUSG00000022744	chr16:58727910-58727910	1	187	60	217	209	258
ENSMUST00000151671	chr6:129342691-129359415	Clec12a	232413	ENSMUSG00000053063	chr6:129342691-129342691	1	23	58	50	19	23
ENSMUST00000062254	chr12:58264720-58269258	Clec14a	66864	ENSMUSG00000045930	chr12:58269258-58269258	-1	32	99	332	400	301
ENSMUST00000155633	chr16:10545364-10744878	Clec16a	74374	ENSMUSG00000068663	chr16:10545364-10545364	1	121	150	106	184	172
ENSMUST00000037481	chr6:129426684-129452000	Clec1a	243653	ENSMUSG00000033082	chr6:129452000-129452000	-1	0	45	60	30	12
ENSMUST00000032262	chr6:129397297-129405333	Clec1b	56760	ENSMUSG00000030159	chr6:129397297-129397297	1	0	32	47	12	0
ENSMUST00000032260	chr6:129180615-129186534	Clec2d	93694	ENSMUSG00000030157	chr6:129180615-129180615	1	217	601	244	102	197
ENSMUST00000026890	chr9:123150946-123157430	Clec3b	21922	ENSMUSG00000025784	chr9:123150946-123150946	1	0	0	9	50	223
ENSMUST00000032240	chr6:123262107-123275268	Clec4d	17474	ENSMUSG00000030144	chr6:123262107-123262107	1	59	185	106	51	48
ENSMUST00000024118	chr6:123229854-123247019	Clec4n	56620	ENSMUSG00000023349	chr6:123229854-123229854	1	0	47	55	57	53
ENSMUST00000184581	chr6:129463026-129472777	Clec7a		ENSMUSG00000079293	chr6:129472777-129472777	-1	26	2	37	27	42
ENSMUST00000058352	chr6:129408862-129424762	Clec9a	232414	ENSMUSG00000046080	chr6:129408862-129408862	1	0	42	34	24	9
ENSMUST00000007257	chr17:35049966-35058749	Clic1	114584	ENSMUSG00000007041	chr17:35049966-35049966	1	1327	1796	2040	1106	1155
ENSMUST00000037099	chr4:135213969-135272814	Clic4	29876	ENSMUSG00000037242	chr4:135272814-135272814	-1	518	318	567	1234	1254
ENSMUST00000109261	chr11:45852051-45910625	Clint1	216705	ENSMUSG00000006169	chr11:45852051-45852051	1	223	203	332	362	269
ENSMUST00000111564	chr5:123577795-123684322	Clip1	56430	ENSMUSG00000049550	chr5:123684322-123684322	-1	180	230	206	304	213
ENSMUST00000100647	chr5:134489386-134552434	Clip2	269713	ENSMUSG00000063146	chr5:134552434-134552434	-1	158	207	224	247	225
ENSMUST00000014065	chr7:30291672-30308367	Clip3	76686	ENSMUSG00000013921	chr7:30291672-30291672	1	191	217	310	379	271
ENSMUST00000156931	chr1:58410189-58424066	Clk1	12747	ENSMUSG00000026034	chr1:58424066-58424066	-1	188	227	274	413	587
ENSMUST00000121212	chr3:89164795-89176921	Clk2	12748	ENSMUSG00000068917	chr3:89164795-89164795	1	134	174	146	169	235
ENSMUST00000065330	chr9:57750711-57765860	Clk3	102414	ENSMUSG00000032316	chr9:57765860-57765860	-1	217	156	130	116	152
ENSMUST00000153414	chr11:51261730-51272019	Clk4	12750	ENSMUSG00000020385	chr11:51261730-51261730	1	137	234	221	239	441
ENSMUST00000109937	chr12:104763114-104865076	Clmn	94040	ENSMUSG00000021097	chr12:104865076-104865076	-1	13	33	31	64	34
ENSMUST00000139577	chr9:40685962-40761060	Clmp	71566	ENSMUSG00000032024	chr9:40685962-40685962	1	75	111	285	273	192
ENSMUST00000084589	chr7:126571207-126585817	Cln3	12752	ENSMUSG00000030720	chr7:126585817-126585817	-1	71	62	77	70	65
ENSMUST00000022721	chr14:103070216-103077579	Cln5	211286	ENSMUSG00000022125	chr14:103070216-103070216	1	171	138	271	228	182
ENSMUST00000034776	chr9:62838785-62852006	Cln6	76524	ENSMUSG00000032245	chr9:62838785-62838785	1	46	125	86	67	57
ENSMUST00000132001	chr8:14881335-14894716	Cln8	26889	ENSMUSG00000026317	chr8:14881335-14881335	1	134	99	120	98	190
ENSMUST00000026506	chr7:97696634-97718879	Clns1a	12729	ENSMUSG00000025439	chr7:97696634-97696634	1	311	339	293	145	211
ENSMUST00000075159	chr5:76212177-76304548	Clock	12753	ENSMUSG00000029238	chr5:76304548-76304548	-1	132	54	63	135	108
ENSMUST00000028475	chr2:84723122-84727350	Clp1	98985	ENSMUSG00000027079	chr2:84727350-84727350	-1	36	52	28	27	38
ENSMUST00000001884	chr7:101663633-101790168	Clpb	20480	ENSMUSG00000001829	chr7:101663633-101663633	1	157	198	132	104	100
ENSMUST00000002735	chr17:56990264-56996371	Clpp	53895	ENSMUSG00000002660	chr17:56990264-56990264	1	365	448	176	99	112
ENSMUST00000055242	chr7:19631581-19665030	Clptm1	56457	ENSMUSG00000002981	chr7:19665030-19665030	-1	414	259	414	505	525
ENSMUST00000022102	chr13:73604002-73620639	Clptm1l	218335	ENSMUSG00000021610	chr13:73604002-73604002	1	557	401	560	477	532
ENSMUST00000015501	chr9:65294260-65330657	Clpx	270166	ENSMUSG00000015357	chr9:65294260-65294260	1	191	116	145	150	174
ENSMUST00000048391	chr4:126556935-126593903	Clspn	269582	ENSMUSG00000042489	chr4:126556935-126556935	1	34	50	50	54	12
ENSMUST00000105691	chr4:149586468-149648899	Clstn1	65945	ENSMUSG00000039953	chr4:149586468-149586468	1	256	210	439	766	526
ENSMUST00000107846	chr4:44004452-44032846	Clta	12757	ENSMUSG00000028478	chr4:44004452-44004452	1	2254	1786	1293	645	793
ENSMUST00000091609	chr13:54592401-54611344	Cltb	74325	ENSMUSG00000047547	chr13:54611344-54611344	-1	476	398	247	210	233
ENSMUST00000103186	chr11:86694351-86757565	Cltc	67300	ENSMUSG00000047126	chr11:86757565-86757565	-1	3471	3190	2967	3779	2613
ENSMUST00000138665	chr14:65968642-65975646	Clu	12759	ENSMUSG00000022037	chr14:65968642-65968642	1	46	135	336	367	321
ENSMUST00000145150	chr16:3908801-3923856	Cluap1	76779	ENSMUSG00000014232	chr16:3908801-3908801	1	86	95	66	42	81
ENSMUST00000092915	chr11:74649515-74670847	Cluh	74148	ENSMUSG00000020741	chr11:74649515-74649515	1	213	196	168	258	179
ENSMUST00000147285	chr4:9269293-9282272	Clvs1	74438	ENSMUSG00000041216	chr4:9269293-9269293	1	0	189	3	4	34
ENSMUST00000026625	chr14:122181694-122402232	Clybl	69634	ENSMUSG00000025545	chr14:122181694-122181694	1	49	65	33	21	35
ENSMUST00000050859	chr13:24376083-24470335	Cmah	12763	ENSMUSG00000016756	chr13:24376083-24376083	1	89	90	70	93	58
ENSMUST00000032419	chr6:142756686-142775714	Cmas	12764	ENSMUSG00000030282	chr6:142756686-142756686	1	132	188	169	92	100
ENSMUST00000044220	chr9:118064529-118150196	Cmc1	67899	ENSMUSG00000039163	chr9:118150196-118150196	-1	115	294	81	43	46
ENSMUST00000155260	chr8:116888685-116894524	Cmc2	66531	ENSMUSG00000014633	chr8:116894524-116894524	-1	89	215	42	23	22
ENSMUST00000166750	chr8:117257019-117461503	Cmip	74440	ENSMUSG00000034390	chr8:117257019-117257019	1	208	113	160	216	217
ENSMUST00000030491	chr4:114959336-114987241	Cmpk1	66588	ENSMUSG00000028719	chr4:114987241-114987241	-1	363	310	414	288	380
ENSMUST00000020969	chr12:26469204-26479835	Cmpk2	22169	ENSMUSG00000020638	chr12:26469204-26469204	1	0	10	31	134	34
ENSMUST00000034343	chr8:104340594-104347672	Cmtm3	68119	ENSMUSG00000031875	chr8:104340594-104340594	1	294	241	580	540	633
ENSMUST00000179802	chr8:104348191-104395807	Cmtm4	97487	ENSMUSG00000096188	chr8:104395807-104395807	-1	224	180	134	183	94
ENSMUST00000037814	chr14:54936470-54939256	Cmtm5	67272	ENSMUSG00000040759	chr14:54936470-54936470	1	1	0	10	56	43
ENSMUST00000035007	chr9:114731203-114749343	Cmtm6	67213	ENSMUSG00000032434	chr9:114731203-114731203	1	78	49	152	191	157
ENSMUST00000035009	chr9:114756837-114781993	Cmtm7	102545	ENSMUSG00000032436	chr9:114781993-114781993	-1	268	165	106	104	100
ENSMUST00000024816	chr17:29660595-29705979	Cmtr1	74157	ENSMUSG00000024019	chr17:29660595-29660595	1	237	172	268	338	289
ENSMUST00000037096	chr2:156312299-156375635	Cnbd2	70873	ENSMUSG00000038085	chr2:156312299-156312299	1	38	98	49	22	17
ENSMUST00000113619	chr6:87843082-87851106	Cnbp	12785	ENSMUSG00000030057	chr6:87851106-87851106	-1	1937	2610	1856	1105	1697
ENSMUST00000025546	chr18:84667470-84685633	Cndp2	66054	ENSMUSG00000024644	chr18:84685633-84685633	-1	673	414	516	257	282
ENSMUST00000095214	chr8:88118769-88135106	Cnep1r1	382030	ENSMUSG00000036810	chr8:88118769-88118769	1	154	141	142	132	182
ENSMUST00000015903	chr14:46775582-46788411	Cnih1	12793	ENSMUSG00000015759	chr14:46788411-46788411	-1	610	784	499	277	350
ENSMUST00000134115	chr1:181150931-181168994	Cnih4	102634663	ENSMUSG00000062169	chr1:181150931-181150931	1	339	189	176	141	211
ENSMUST00000026750	chrX:157821436-158043294	Cnksr2	245684	ENSMUSG00000025658	chrX:158043294-158043294	-1	17	0	9	35	79
ENSMUST00000015346	chr10:7119063-7212237	Cnksr3	215748	ENSMUSG00000015202	chr10:7212237-7212237	-1	91	65	61	122	181
ENSMUST00000001384	chr9:22099281-22109630	Cnn1	12797	ENSMUSG00000001349	chr9:22099281-22099281	1	274	95	5	4	1
ENSMUST00000004784	chr10:79988584-79996062	Cnn2	12798	ENSMUSG00000004665	chr10:79988584-79988584	1	1134	694	407	504	343
ENSMUST00000029773	chr3:121426541-121458205	Cnn3	71994	ENSMUSG00000053931	chr3:121426541-121426541	1	1047	528	1190	1600	1171
ENSMUST00000099373	chr19:46761596-46878795	Cnnm2	94219	ENSMUSG00000064105	chr19:46761596-46761596	1	47	71	65	43	37
ENSMUST00000001166	chr1:36511867-36528237	Cnnm3	94218	ENSMUSG00000001138	chr1:36511867-36511867	1	13	15	26	76	64
ENSMUST00000098473	chr8:95719451-95807462	Cnot1	620499	ENSMUSG00000036550	chr8:95807462-95807462	-1	405	446	389	504	419
ENSMUST00000070117	chr9:114585878-114640200	Cnot10	78893	ENSMUSG00000056167	chr9:114640200-114640200	-1	181	321	212	171	181
ENSMUST00000161515	chr1:39534992-39546881	Cnot11	52846	ENSMUSG00000003135	chr1:39534992-39534992	1	150	138	123	116	122
ENSMUST00000164088	chr10:116485165-116549163	Cnot2	72068	ENSMUSG00000020166	chr10:116549163-116549163	-1	386	389	359	296	311
ENSMUST00000143085	chr7:3645290-3661108	Cnot3	232791	ENSMUSG00000035632	chr7:3645290-3645290	1	177	157	208	165	181
ENSMUST00000114993	chr6:35022066-35133737	Cnot4	53621	ENSMUSG00000038784	chr6:35133737-35133737	-1	193	208	191	140	171
ENSMUST00000145353	chr11:49671503-49712723	Cnot6	104625	ENSMUSG00000020362	chr11:49712723-49712723	-1	181	225	347	542	423
ENSMUST00000155901	chr5:96070333-96161990	Cnot6l	231464	ENSMUSG00000034724	chr5:96161990-96161990	-1	175	192	158	206	202
ENSMUST00000034012	chr8:40492540-40511754	Cnot7	18983	ENSMUSG00000031601	chr8:40511754-40511754	-1	278	248	239	198	227
ENSMUST00000020822	chr11:58104153-58118594	Cnot8	69125	ENSMUSG00000020515	chr11:58104153-58104153	1	246	231	313	259	303
ENSMUST00000103120	chr11:100574904-100581728	Cnp	12799	ENSMUSG00000006782	chr11:100574904-100574904	1	39	137	249	1368	1192
[truncated: 8,784 more rows]
